# Supplementary material for: Dissecting the molecular evolution of fluoroquinolone-resistant Shigella sonnei
Source: Nat Commun. 2019 Oct 23;10:4828. doi: 10.1038/s41467-019-12823-0 (PMC6811581; doi:10.1038/s41467-019-12823-0)
Supplement: Supplementary file 4 — Supplementary Data 1 [file 41467_2019_12823_MOESM4_ESM.xlsx]

## Sheet: metadata
Isolate_name	Institution_source	Month_isolation	Year_isolation	Original_source_country	World region	CIP	CTX	SXT	TET	STR	AMP	NAL	Population	Clade	gyrA_83	gyrA_87	parC_80
H051240283	Public Health England	3	2005	India	South Asia	R	R	S	R	R	S	S	Pop1	CenAsiaIII	L	D	S
H082860255	Public Health England	7	2008	India	South Asia	R	S	R	R	R	S	R	Pop1	CenAsiaIII	L	D	S
H083320408	Public Health England	8	2008	India	South Asia	R	S	R	R	R	S	R	Pop2	CenAsiaIII	L	G	I
H083800252	Public Health England	9	2008	India	South Asia	R	S	R	R	S	S	R	Pop2	CenAsiaIII	L	G	I
H084900203	Public Health England	12	2008	India	South Asia	R	S	R	R	R	S	R	Pop2	CenAsiaIII	L	G	I
H084960229	Public Health England	12	2008	India	South Asia	R	S	R	R	R	S	R	Pop2	CenAsiaIII	L	G	I
H085080081	Public Health England	12	2008	India	South Asia	R	S	R	R	R	S	R	Pop2	CenAsiaIII	L	G	I
H085100145	Public Health England	12	2008	India	South Asia	R	S	S	S	S	S	R	Pop2	CenAsiaIII	L	G	I
H091120553	Public Health England	3	2009	India	South Asia	R	R	S	R	R	S	S	Pop1	CenAsiaIII	L	D	S
H091160488	Public Health England	3	2009	India	South Asia	R	S	R	R	S	S	R	Pop2	CenAsiaIII	L	G	I
H091760268	Public Health England	4	2009	India	South Asia	R	S	R	R	R	S	R	Pop2	CenAsiaIII	L	G	I
H091840382	Public Health England	4	2009	India	South Asia	R	S	R	R	R	S	R	Pop2	CenAsiaIII	L	G	I
H092780355	Public Health England	7	2009	India	South Asia	R	S	R	R	R	S	R	Pop2	CenAsiaIII	L	G	I
H093240561	Public Health England	8	2009	India	South Asia	R	S	R	R	R	S	R	Pop2	CenAsiaIII	L	G	I
H093500535	Public Health England	8	2009	India	South Asia	R	S	S	S	S	S	R	Pop2	CenAsiaIII	L	G	I
H093620295	Public Health England	9	2009	Pakistan	South Asia	R	S	S	S	S	S	R	Pop2	CenAsiaIII	L	G	I
H093740449	Public Health England	9	2009	India	South Asia	R	S	S	S	S	R	R	Pop2	CenAsiaIII	L	G	I
H094020620	Public Health England	9	2009	India	South Asia	R	S	R	R	R	R	R	Pop2	CenAsiaIII	L	G	I
H094420401	Public Health England	10	2009	India	South Asia	R	S	S	R	R	S	R	Pop2	CenAsiaIII	L	G	I
H094980044	Public Health England	12	2009	India	South Asia	R	S	R	R	R	R	R	Pop2	CenAsiaIII	L	G	I
H095100122	Public Health England	12	2009	India	South Asia	R	S	S	S	S	S	R	Pop2	CenAsiaIII	L	G	I
H100460280	Public Health England	1	2010	India	South Asia	R	S	R	R	R	S	R	Pop2	CenAsiaIII	L	G	I
H101020069	Public Health England	3	2010	India	South Asia	R	S	R	R	R	S	R	Pop2	CenAsiaIII	L	G	I
H101140138	Public Health England	3	2010	India	South Asia	R	S	S	R	R	S	R	Pop2	CenAsiaIII	L	G	I
H101680189	Public Health England	4	2010	India	South Asia	R	S	R	R	R	R	R	Pop2	CenAsiaIII	L	G	I
H101780174	Public Health England	4	2010	India	South Asia	R	S	S	S	S	S	R	Pop2	CenAsiaIII	L	G	I
H102100235	Public Health England	5	2010	India	South Asia	R	S	R	R	R	R	R	Pop2	CenAsiaIII	L	G	I
H102220185	Public Health England	6	2010	India	South Asia	R	S	R	R	R	S	R	Pop2	CenAsiaIII	L	G	I
H102240173	Public Health England	6	2010	Nepal	South Asia	R	S	R	R	R	S	R	Pop2	CenAsiaIII	L	G	I
H102640220	Public Health England	6	2010	India	South Asia	R	R	R	R	R	R	R	Pop2	CenAsiaIII	L	G	I
H103000284	Public Health England	7	2010	Nepal	South Asia	R	S	R	R	R	S	R	Pop2	CenAsiaIII	L	G	I
H103160304	Public Health England	8	2010	India	South Asia	R	S	R	R	R	S	R	Pop2	CenAsiaIII	L	G	I
H103480428	Public Health England	8	2010	India	South Asia	R	S	S	S	S	S	R	Pop2	CenAsiaIII	L	G	I
H103560487	Public Health England	9	2010	India	South Asia	R	S	R	R	R	S	R	Pop2	CenAsiaIII	L	G	I
H104000194	Public Health England	10	2010	India	South Asia	R	S	R	R	R	R	R	Pop2	CenAsiaIII	L	G	I
H104200086	Public Health England	10	2010	India	South Asia	R	S	R	R	R	S	R	Pop2	CenAsiaIII	L	G	I
H104740331	Public Health England	11	2010	India	South Asia	R	R	S	R	R	R	R	Pop2	CenAsiaIII	L	G	I
H104860226	Public Health England	12	2010	Nepal	South Asia	R	S	R	R	R	S	R	Pop2	CenAsiaIII	L	G	I
H105260748	Public Health England	12	2010	India	South Asia	R	S	R	R	R	S	R	Pop2	CenAsiaIII	L	G	I
H110340471	Public Health England	1	2011	India	South Asia	R	S	R	R	R	S	R	Pop2	CenAsiaIII	L	G	I
H110580163	Public Health England	2	2011	India	South Asia	R	S	R	R	R	S	R	Pop2	CenAsiaIII	L	G	I
H110620385	Public Health England	2	2011	India	South Asia	R	S	R	R	R	S	R	Pop2	CenAsiaIII	L	G	I
H110960341	Public Health England	3	2011	India	South Asia	R	S	R	R	R	S	R	Pop2	CenAsiaIII	L	G	I
H110980282	Public Health England	3	2011	India	South Asia	R	R	R	R	R	R	R	Pop2	CenAsiaIII	L	G	I
H111140286	Public Health England	3	2011	India	South Asia	R	S	R	R	R	S	R	Pop2	CenAsiaIII	L	G	I
H111520186	Public Health England	4	2011	India	South Asia	R	S	R	R	R	S	R	Pop2	CenAsiaIII	L	G	I
H111640341	Public Health England	4	2011	India	South Asia	R	S	R	R	R	S	R	Pop2	CenAsiaIII	L	G	I
H112140244	Public Health England	5	2011	India	South Asia	R	S	R	R	R	R	R	Pop2	CenAsiaIII	L	G	I
H112540457	Public Health England	6	2011	India	South Asia	R	S	R	R	R	S	R	Pop2	CenAsiaIII	L	G	I
H112920497	Public Health England	7	2011	India	South Asia	R	S	R	R	R	S	R	Pop2	CenAsiaIII	L	G	I
H113200373	Public Health England	8	2011	India	South Asia	R	S	S	S	S	S	R	Pop2	CenAsiaIII	L	G	I
H113560362	Public Health England	9	2011	India	South Asia	R	S	S	S	S	S	R	Pop2	CenAsiaIII	L	G	I
H113860288	Public Health England	9	2011	India	South Asia	R	S	R	R	R	S	R	Pop2	CenAsiaIII	L	G	I
H114000412	Public Health England	10	2011	India	South Asia	R	S	S	S	S	S	R	Pop2	CenAsiaIII	L	G	I
H114100338	Public Health England	10	2011	India	South Asia	R	S	R	R	R	S	R	Pop2	CenAsiaIII	L	G	I
H114580245	Public Health England	11	2011	India	South Asia	R	R	S	S	S	R	R	Pop2	CenAsiaIII	L	G	I
H115080228	Public Health England	12	2011	India	South Asia	R	S	R	R	R	S	R	Pop2	CenAsiaIII	L	G	I
H115260190	Public Health England	12	2011	India	South Asia	R	S	R	R	R	S	R	Pop2	CenAsiaIII	L	G	I
H120380376	Public Health England	1	2012	Bangladesh	South Asia	R	S	S	S	S	S	R	Pop2	CenAsiaIII	L	G	I
H120820353	Public Health England	2	2012	Bangladesh	South Asia	R	S	R	R	R	S	R	Pop2	CenAsiaIII	L	G	I
H122780067	Public Health England	7	2012	Bangladesh	South Asia	R	S	S	S	S	S	R	Pop2	CenAsiaIII	L	G	I
H123760361	Public Health England	9	2012	Nepal	South Asia	R	S	R	R	R	S	R	Pop2	CenAsiaIII	L	G	I
H124000438	Public Health England	10	2012	Bangladesh	South Asia	R	S	S	S	S	S	R	Pop2	CenAsiaIII	L	G	I
H124120496	Public Health England	10	2012	Bangladesh	South Asia	R	S	S	S	R	S	R	Pop2	CenAsiaIII	L	G	I
H072220282	Public Health England	5	2007	Nepal	South Asia								Other		S	D	S
H073080207	Public Health England	7	2007	Pakistan	South Asia	S	S	R	R	R	S	R	Pop1	CenAsiaIII	S	Y	S
H073100239	Public Health England	7	2007	Pakistan	South Asia	S	S	R	R	R	S	R	Pop1	CenAsiaIII	S	Y	S
H073520303	Public Health England	8	2007	Pakistan	South Asia	S	S	R	R	R	S	R	Pop1	CenAsiaIII	S	Y	S
H073560257	Public Health England	8	2007	India	South Asia	S	S	R	R	R	S	S	Pop1	CenAsiaIII	S	Y	S
H073580115	Public Health England	8	2007	India	South Asia	S	S	R	R	R	S	R	Pop1	CenAsiaIII	S	Y	S
H073760616	Public Health England	9	2007	Pakistan	South Asia	S	S	R	R	R	S	R	Pop1	CenAsiaIII	S	Y	S
H074000287	Public Health England	10	2007	Pakistan	South Asia	S	S	R	R	R	S	R	Pop1	CenAsiaIII	S	Y	S
H074520325	Public Health England	11	2007	Bangladesh	South Asia	S	S	R	R	R	S	R	Pop1	CenAsiaIII	S	Y	S
H123360400	Public Health England	8	2012	China	East Asia	R	S	R	R	R	S	R	Pop2	CenAsiaIII	L	G	I
H094000317	Public Health England	9	2009	Egypt	Africa	R	S	R	R	R	R	R	Pop2	CenAsiaIII	L	G	I
H093880673	Public Health England	9	2009	Egypt	Africa	R	S	R	R	R	R	R	Pop2	CenAsiaIII	L	G	I
H114960450	Public Health England	12	2011	Egypt	Africa	R	S	R	R	R	S	R	Pop2	CenAsiaIII	L	G	I
H112740575	Public Health England	7	2011	Germany	Europe	R	S	R	R	R	S	R	Pop2	CenAsiaIII	L	G	I
H114540515	Public Health England	11	2011	Italy	Europe	R	S	R	R	R	R	R	Pop2	CenAsiaIII	L	G	I
H120260544	Public Health England	1	2012	Spain	Europe	R	S	R	R	R	S	R	Pop2	CenAsiaIII	L	G	I
H114300354	Public Health England	10	2011	Spain	Europe	R	S	R	R	R	S	R	Pop2	CenAsiaIII	L	G	I
H113980441	Public Health England	9	2011	Spain	Europe	R	S	R	R	R	S	R	Pop2	CenAsiaIII	L	G	I
H112320453	Public Health England	6	2011	Spain	Europe	R	S	R	R	R	S	R	Pop2	CenAsiaIII	L	G	I
H111360226	Public Health England	3	2011	Spain	Europe	R	S	R	R	R	S	R	Pop2	CenAsiaIII	L	G	I
H091980110	Public Health England	5	2009	Spain	Europe	R	S	R	R	R	S	R	Pop2	CenAsiaIII	L	G	I
H122840405	Public Health England	7	2012	Spain	Europe	R	S	R	R	R	S	R	Pop2	CenAsiaIII	L	G	I
H112920494	Public Health England	7	2011	Spain	Europe	R	S	R	R	R	S	R	Pop2	CenAsiaIII	L	G	I
H120240524	Public Health England	1	2012	Spain	Europe	R	S	R	R	R	S	R	Pop2	CenAsiaIII	L	G	I
H113580098	Public Health England	9	2011	Turkey	Europe	R	S	R	R	R	S	R	Pop2	CenAsiaIII	L	G	I
H105260717	Public Health England	12	2010	UAE	Middle East	R	S	R	R	R	S	R	Pop2	CenAsiaIII	L	G	I
H113240268	Public Health England	8	2011	Uzbekistan	Europe	R	S	R	R	R	S	R	Pop2	CenAsiaIII	L	G	I
200502765	Institut Pasteur, Paris, France	5	2005	India	South Asia	S	S	R	S	S	S	R	Pop1	CenAsiaIII	L	D	S
200503579	Institut Pasteur, Paris, France	6	2005	India	South Asia	S	S	R	R	R	S	R	Pop1	CenAsiaIII	S	Y	S
200504771	Institut Pasteur, Paris, France	7	2005	India	South Asia	S	S	R	R	R	S	R	Pop1	CenAsiaIII	L	D	S
200506395	Institut Pasteur, Paris, France	9	2005	India	South Asia	S	S	R	R	R	S	S	Pop1	CenAsiaIII	S	D	S
200506437	Institut Pasteur, Paris, France	9	2005	India	South Asia	S	S	R	S	S	S	S	Pop1	CenAsiaIII	S	D	S
200506859	Institut Pasteur, Paris, France	9	2005	India	South Asia	S	S	R	R	R	S	R	Pop1	CenAsiaIII	L	D	S
200507122	Institut Pasteur, Paris, France	9	2005	India	South Asia	S	S	R	R	R	S	S	Pop1	CenAsiaIII	S	D	S
200507941	Institut Pasteur, Paris, France	10	2005	India	South Asia	S	S	R	S	R	R	S	Global III		S	D	S
200600063	Institut Pasteur, Paris, France	1	2006	India	South Asia	S	S	R	R	R	S	R	Pop1	CenAsiaIII	L	D	S
200602347	Institut Pasteur, Paris, France	5	2006	Nepal	South Asia	S	S	S	S	S	S	S	Pop1	CenAsiaIII	L	D	S
200602456	Institut Pasteur, Paris, France	5	2006	Nepal	South Asia	S	S	S	S	S	S	S	Pop1	CenAsiaIII	S	Y	S
200602762	Institut Pasteur, Paris, France	5	2006	Pakistan	South Asia	S	S	R	R	R	S	R	Pop1	CenAsiaIII	S	Y	S
200607712	Institut Pasteur, Paris, France	10	2006	India	South Asia	S	S	S	S	S	S	R	Pop1	CenAsiaIII	L	D	S
200609049	Institut Pasteur, Paris, France	12	2006	Pakistan	South Asia	S	S	S	S	S	S	S	Pop1	CenAsiaIII	S	D	S
201009356	Institut Pasteur, Paris, France	12	2010	India	South Asia	R	S	R	R	R	S	R	Pop2	CenAsiaIII	L	G	I
201100184	Institut Pasteur, Paris, France	1	2011	Nepal	South Asia	R	S	R	R	R	S	R	Pop2	CenAsiaIII	L	G	I
201102489	Institut Pasteur, Paris, France	4	2011	Nepal	South Asia	R	S	R	S	S	S	R	Pop2	CenAsiaIII	L	G	I
201103739	Institut Pasteur, Paris, France	5	2011	Cameroon	Africa	R	S	R	R	R	R	R	Pop2	CenAsiaIII	L	G	I
201107359	Institut Pasteur, Paris, France	8	2011	Nepal	South Asia	R	S	S	S	S	S	R	Pop2	CenAsiaIII	L	G	I
201108308	Institut Pasteur, Paris, France	9	2011	Nepal	South Asia	R	S	R	R	R	S	R	Pop2	CenAsiaIII	L	G	I
201110473	Institut Pasteur, Paris, France	10	2011	Nepal	South Asia	R	S	R	R	R	S	R	Pop2	CenAsiaIII	L	G	I
201111634	Institut Pasteur, Paris, France	11	2011	Nepal	South Asia	R	S	R	R	R	S	R	Pop2	CenAsiaIII	L	G	I
201202272	Institut Pasteur, Paris, France	4	2012	India	South Asia	R	S	S	S	S	S	R	Pop2	CenAsiaIII	L	G	I
201202950	Institut Pasteur, Paris, France	5	2012	India	South Asia	R	S	R	R	R	S	R	Pop2	CenAsiaIII	L	G	I
201203160	Institut Pasteur, Paris, France	5	2012	India	South Asia	R	S	R	R	R	S	R	Pop2	CenAsiaIII	L	G	I
201203410	Institut Pasteur, Paris, France	5	2012	India	South Asia	R	S	R	R	R	S	R	Pop2	CenAsiaIII	L	G	I
201204522	Institut Pasteur, Paris, France	6	2012	Myanmar	Southeast Asia	R	S	R	R	R	S	R	Pop2	CenAsiaIII	L	G	I
201204835	Institut Pasteur, Paris, France	7	2012	India	South Asia	R	S	R	R	R	S	R	Pop2	CenAsiaIII	L	G	I
201207010	Institut Pasteur, Paris, France	8	2012	India	South Asia	R	S	R	R	R	S	R	Pop2	CenAsiaIII	L	G	I
201207316	Institut Pasteur, Paris, France	8	2012	India	South Asia	R	S	R	R	R	S	R	Pop2	CenAsiaIII	L	G	I
201210189	Institut Pasteur, Paris, France	11	2012	India	South Asia	R	S	R	R	R	S	R	Pop2	CenAsiaIII	L	G	I
201306421	Institut Pasteur, Paris, France	8	2013	Algeria	Africa	R	S	R	R	R	S	R	Pop2	CenAsiaIII	L	G	I
201307374	Institut Pasteur, Paris, France	8	2013	USA	America	R	S	S	S	S	S	R	Pop2	CenAsiaIII	L	G	I
200902471	Institut Pasteur, Paris, France	4	2009	India	South Asia	R	S	R	R	R	S	R	Pop2	CenAsiaIII	L	G	I
200902613	Institut Pasteur, Paris, France	4	2009	India	South Asia	R	S	S	S	S	S	R	Pop2	CenAsiaIII	L	G	I
200903618	Institut Pasteur, Paris, France	6	2009	India	South Asia	R	S	R	R	R	S	R	Pop2	CenAsiaIII	L	G	I
200904563	Institut Pasteur, Paris, France	7	2009	India	South Asia	R	S	S	S	S	S	R	Pop2	CenAsiaIII	L	G	I
200905271	Institut Pasteur, Paris, France	8	2009	India	South Asia	R	S	S	S	S	S	R	Pop2	CenAsiaIII	L	G	I
200905450	Institut Pasteur, Paris, France	8	2009	India	South Asia	R	S	S	S	S	S	R	Pop2	CenAsiaIII	L	G	I
200905584	Institut Pasteur, Paris, France	8	2009	India	South Asia	R	S	S	S	S	S	R	Pop2	CenAsiaIII	L	G	I
200905610	Institut Pasteur, Paris, France	8	2009	India	South Asia	R	S	R	R	R	S	R	Pop2	CenAsiaIII	L	G	I
200905799	Institut Pasteur, Paris, France	8	2009	India	South Asia	R	S	S	S	S	S	R	Pop2	CenAsiaIII	L	G	I
200905819	Institut Pasteur, Paris, France	8	2009	India	South Asia	R	S	S	S	S	S	R	Pop2	CenAsiaIII	L	G	I
200906003	Institut Pasteur, Paris, France	8	2009	India	South Asia	R	S	S	S	S	S	R	Pop2	CenAsiaIII	L	G	I
200906336	Institut Pasteur, Paris, France	9	2009	India	South Asia	R	S	R	R	R	S	R	Pop2	CenAsiaIII	L	G	I
200907727	Institut Pasteur, Paris, France	10	2009	India	South Asia	R	S	R	R	R	S	R	Pop2	CenAsiaIII	L	G	I
200908210	Institut Pasteur, Paris, France	10	2009	India	South Asia	R	S	S	S	S	S	R	Pop2	CenAsiaIII	L	G	I
201000148	Institut Pasteur, Paris, France	1	2010	India	South Asia	R	S	R	R	R	S	R	Pop2	CenAsiaIII	L	G	I
201000294	Institut Pasteur, Paris, France	1	2010	India	South Asia	R	S	R	R	R	S	R	Pop2	CenAsiaIII	L	G	I
201001454	Institut Pasteur, Paris, France	3	2010	India	South Asia	S	S	S	S	S	S	R	Pop2	CenAsiaIII	L	G	I
201002095	Institut Pasteur, Paris, France	4	2010	India	South Asia	R	S	S	S	S	S	R	Pop2	CenAsiaIII	L	G	I
201002412	Institut Pasteur, Paris, France	4	2010	India	South Asia	R	S	R	R	R	S	R	Pop2	CenAsiaIII	L	G	I
201002795	Institut Pasteur, Paris, France	5	2010	India	South Asia	R	S	R	R	R	S	R	Pop2	CenAsiaIII	L	G	I
201003098	Institut Pasteur, Paris, France	5	2010	India	South Asia	R	S	R	R	R	S	R	Pop2	CenAsiaIII	L	G	I
201004450	Institut Pasteur, Paris, France	7	2010	India	South Asia	R	S	R	R	R	S	R	Pop2	CenAsiaIII	L	G	I
201004752	Institut Pasteur, Paris, France	7	2010	India	South Asia	R	S	R	R	R	S	R	Pop2	CenAsiaIII	L	G	I
201005110	Institut Pasteur, Paris, France	8	2010	India	South Asia	R	S	R	R	R	S	R	Pop2	CenAsiaIII	L	G	I
201005130	Institut Pasteur, Paris, France	8	2010	India	South Asia	R	S	R	R	R	S	R	Pop2	CenAsiaIII	L	G	I
201005165	Institut Pasteur, Paris, France	8	2010	India	South Asia	R	S	R	R	R	S	R	Pop2	CenAsiaIII	L	G	I
201005369	Institut Pasteur, Paris, France	8	2010	Egypt	Africa	R	S	R	R	R	S	R	Pop2	CenAsiaIII	L	G	I
201005526	Institut Pasteur, Paris, France	8	2010	India	South Asia	R	S	R	R	R	S	R	Pop2	CenAsiaIII	L	G	I
201006110	Institut Pasteur, Paris, France	8	2010	Nepal	South Asia	R	S	R	R	R	S	R	Pop2	CenAsiaIII	L	G	I
201007817	Institut Pasteur, Paris, France	10	2010	India	South Asia	R	S	R	R	R	S	R	Pop2	CenAsiaIII	L	G	I
201008902	Institut Pasteur, Paris, France	11	2010	India	South Asia	R	S	R	R	R	S	R	Pop2	CenAsiaIII	L	G	I
201009092	Institut Pasteur, Paris, France	11	2010	Nepal	South Asia	R	S	S	S	S	S	R	Pop2	CenAsiaIII	L	G	I
200700106	Institut Pasteur, Paris, France	12	2007	India	South Asia	S	S	S	S	S	S	S	Pop1	CenAsiaIII	L	D	S
200701748	Institut Pasteur, Paris, France	4	2007	India	South Asia	S	S	R	R	R	S	R	Pop1	CenAsiaIII	L	D	S
200702523	Institut Pasteur, Paris, France	5	2007	India	South Asia	S	S	R	R	R	S	R	Pop1	CenAsiaIII	L	D	S
200705022	Institut Pasteur, Paris, France	8	2007	Pakistan	South Asia	S	S	R	R	R	S	R	Pop1	CenAsiaIII	S	Y	S
200705156	Institut Pasteur, Paris, France	8	2007	Nepal	South Asia	S	S	R	R	R	S	S	Global III		S	D	S
200705552	Institut Pasteur, Paris, France	9	2007	Nepal	South Asia	S	S	R	R	R	S	R	Pop2	CenAsiaIII	L	D	S
200706723	Institut Pasteur, Paris, France	10	2007	India	South Asia	S	S	R	R	R	S	R	Pop1	CenAsiaIII	L	D	S
200801815	Institut Pasteur, Paris, France	3	2008	India	South Asia	S	S	R	R	R	S	R	Pop1	CenAsiaIII	L	D	S
200802680	Institut Pasteur, Paris, France	4	2008	India	South Asia	S	S	R	R	R	S	R	Pop1	CenAsiaIII	L	D	S
200806701	Institut Pasteur, Paris, France	8	2008	India	South Asia	S	S	R	R	R	S	R	Pop1	CenAsiaIII	L	D	S
200807710	Institut Pasteur, Paris, France	9	2008	India	South Asia	R	S	S	R	R	S	R	Pop2	CenAsiaIII	L	G	I
200808768	Institut Pasteur, Paris, France	10	2008	India	South Asia	R	S	R	R	R	S	R	Pop2	CenAsiaIII	L	G	I
200810423	Institut Pasteur, Paris, France	11	2008	India	South Asia	S	S	S	S	S	S	R	Pop1	CenAsiaIII	L	D	S
201307912	Institut Pasteur, Paris, France	8	2013	India	South Asia	R	S	S	S	S	S	R	Pop2	CenAsiaIII	L	G	I
201307998	Institut Pasteur, Paris, France	8	2013	India	South Asia	R	S	R	R	R	S	R	Pop2	CenAsiaIII	L	G	I
201309930	Institut Pasteur, Paris, France	10	2013	India	South Asia	R	S	R	R	R	S	R	Pop2	CenAsiaIII	L	G	I
201311425	Institut Pasteur, Paris, France	11	2013	India	South Asia	R	S	R	R	R	S	R	Pop2	CenAsiaIII	L	G	I
201311547	Institut Pasteur, Paris, France	11	2013	India	South Asia	R	S	R	R	R	S	R	Pop2	CenAsiaIII	L	G	I
201401034	Institut Pasteur, Paris, France	2	2014	India	South Asia	R	S	R	S	S	S	R	Pop2	CenAsiaIII	L	G	I
201401461	Institut Pasteur, Paris, France	2	2014	Cambodia	Southeast Asia	R	S	R	R	R	S	R	Pop2	CenAsiaIII	L	G	I
201401659	Institut Pasteur, Paris, France	3	2014	India	South Asia	R	S	R	R	R	S	R	Pop2	CenAsiaIII	L	G	I
201401695	Institut Pasteur, Paris, France	3	2014	India	South Asia	R	S	R	R	R	S	R	Pop2	CenAsiaIII	L	G	I
201401929	Institut Pasteur, Paris, France	3	2014	India	South Asia	R	S	R	R	R	S	R	Pop2	CenAsiaIII	L	G	I
201403715	Institut Pasteur, Paris, France	5	2014	Thailand	Southeast Asia	R	S	R	R	R	S	R	Pop2	CenAsiaIII	L	G	I
201405579	Institut Pasteur, Paris, France	7	2014	Morocco	Africa	R	S	R	R	R	S	R	Pop2	CenAsiaIII	L	G	I
201406445	Institut Pasteur, Paris, France	7	2014	India	South Asia	R	S	R	R	R	S	R	Pop2	CenAsiaIII	L	G	I
201406550	Institut Pasteur, Paris, France	7	2014	India	South Asia	R	S	S	S	S	S	R	Pop2	CenAsiaIII	L	G	I
201407081	Institut Pasteur, Paris, France	8	2014	India	South Asia	R	S	R	R	R	S	R	Pop2	CenAsiaIII	L	G	I
201407537	Institut Pasteur, Paris, France	8	2014	India	South Asia	R	S	R	R	R	S	R	Pop2	CenAsiaIII	L	G	I
201409655	Institut Pasteur, Paris, France	9	2014	Nepal	South Asia	R	S	S	S	S	S	R	Pop2	CenAsiaIII	L	G	I
201410939	Institut Pasteur, Paris, France	10	2014	India	South Asia	R	S	R	R	R	S	R	Pop2	CenAsiaIII	L	G	I
201411698	Institut Pasteur, Paris, France	11	2014	Cambodia	Southeast Asia	R	S	R	R	R	S	R	Pop2	CenAsiaIII	L	G	I
Sh sonnei_4	MDU Public Health - Melbourne Australia	12	1999	India	South Asia	S						S	Pop1	CenAsiaIII	S	A	S
Sh sonnei_216	MDU Public Health - Melbourne Australia	5	2001	India	South Asia	S						R	Pop1	CenAsiaIII	L	D	S
Sh sonnei_251	MDU Public Health - Melbourne Australia	10	2001	Unknown	Unknown	R						S	Other		S	D	S
Sh sonnei_268	MDU Public Health - Melbourne Australia	4	2002	India	South Asia	S						S	Pop1	CenAsiaIII	S	D	S
Sh sonnei_272	MDU Public Health - Melbourne Australia	6	2002	India	South Asia	S						R	Pop1	CenAsiaIII	S	Y	S
Sh sonnei_299	MDU Public Health - Melbourne Australia	3	2003	India	South Asia	S						R	Pop1	CenAsiaIII	L	D	S
Sh sonnei_311	MDU Public Health - Melbourne Australia	7	2003	India	South Asia	S						R	Pop2	CenAsiaIII	L	D	S
Sh sonnei_312	MDU Public Health - Melbourne Australia	7	2003	India	South Asia	S						S	Global III		S	D	S
Sh sonnei_325	MDU Public Health - Melbourne Australia	12	2003	India	South Asia	S						R	Pop1	CenAsiaIII	L	D	S
Sh sonnei_330	MDU Public Health - Melbourne Australia	1	2004	India	South Asia	S						R	Pop1	CenAsiaIII	S	Y	S
Sh sonnei_333	MDU Public Health - Melbourne Australia	3	2004	India	South Asia	S						R	Pop2	CenAsiaIII	L	D	S
Sh sonnei_334	MDU Public Health - Melbourne Australia	3	2004	India	South Asia	S						R	Pop1	CenAsiaIII	S	Y	S
Sh sonnei_339	MDU Public Health - Melbourne Australia	5	2004	India	South Asia	S						R	Pop1	CenAsiaIII	L	D	S
Sh sonnei_346	MDU Public Health - Melbourne Australia	7	2004	India	South Asia	S						R	Pop1	CenAsiaIII	L	D	S
Sh sonnei_356	MDU Public Health - Melbourne Australia	9	2004	Lebanon	Middle East	I						R	Pop1	CenAsiaIII	S	Y	S
Sh sonnei_369	MDU Public Health - Melbourne Australia	1	2005	India	South Asia	I						R	Pop1	CenAsiaIII	L	D	S
Sh sonnei_371	MDU Public Health - Melbourne Australia	1	2005	Sri Lanka	South Asia	I						R	Pop1	CenAsiaIII	L	D	S
Sh sonnei_406	MDU Public Health - Melbourne Australia	5	2005	Korea	East Asia	I						R	Pop1	CenAsiaIII	L	D	S
Sh sonnei_460	MDU Public Health - Melbourne Australia	12	2006	Sri Lanka	South Asia	I						R	Pop1	CenAsiaIII	L	D	S
Sh sonnei_468	MDU Public Health - Melbourne Australia	2	2006	India	South Asia	S						R	Pop1	CenAsiaIII	L	D	S
Sh sonnei_520	MDU Public Health - Melbourne Australia	1	2007	Pakistan	South Asia	I						R	Pop1	CenAsiaIII	S	Y	S
Sh sonnei_521	MDU Public Health - Melbourne Australia	1	2007	India	South Asia	I						R	Pop1	CenAsiaIII	S	Y	S
Sh sonnei_526	MDU Public Health - Melbourne Australia	1	2007	Mauritius	Africa	I						R	Pop1	CenAsiaIII	L	D	S
Sh sonnei_569	MDU Public Health - Melbourne Australia	8	2007	Pakistan	South Asia	I						R	Pop1	CenAsiaIII	S	Y	S
Sh sonnei_588	MDU Public Health - Melbourne Australia	4	2008	India	South Asia	I						R	Pop1	CenAsiaIII	S	Y	S
Sh sonnei_593	MDU Public Health - Melbourne Australia	5	2008	India	South Asia	S						R	Pop1	CenAsiaIII	S	Y	S
Sh sonnei_684	MDU Public Health - Melbourne Australia	8	2008	India	South Asia	R						R	Pop2	CenAsiaIII	L	G	I
Sh sonnei_706	MDU Public Health - Melbourne Australia	10	2008	Papua New Guinea	Oceania	I						R	Pop1	CenAsiaIII	L	D	S
Sh sonnei_715	MDU Public Health - Melbourne Australia	10	2008	India	South Asia	S						R	Pop1	CenAsiaIII	S	Y	S
Sh sonnei_730	MDU Public Health - Melbourne Australia	11	2008	Thailand	Southeast Asia	I						R	Global III		L	D	S
Sh sonnei_787	MDU Public Health - Melbourne Australia	2	2009	India	South Asia	R						R	Pop2	CenAsiaIII	L	G	I
Sh sonnei_795	MDU Public Health - Melbourne Australia	2	2009	Unknown	Unknown	R						R	Pop2	CenAsiaIII	L	G	I
Sh sonnei_797	MDU Public Health - Melbourne Australia	3	2009	India	South Asia	R						R	Pop2	CenAsiaIII	L	G	I
Sh sonnei_807	MDU Public Health - Melbourne Australia	3	2009	India	South Asia	S						S	Other		S	D	S
Sh sonnei_839	MDU Public Health - Melbourne Australia	4	2009	India	South Asia	R						R	Pop2	CenAsiaIII	L	G	I
Sh sonnei_869	MDU Public Health - Melbourne Australia	5	2009	USA	America	I						R	Pop1	CenAsiaIII	L	D	S
Sh sonnei_908	MDU Public Health - Melbourne Australia	10	2009	India	South Asia	S						S	Pop2	CenAsiaIII	L	G	I
Sh sonnei_910	MDU Public Health - Melbourne Australia	10	2009	Unknown	Unknown	R						R	Pop2	CenAsiaIII	L	G	I
Sh sonnei_916	MDU Public Health - Melbourne Australia	10	2009	Unknown	Unknown	R						R	Pop2	CenAsiaIII	L	G	I
Sh sonnei_952	MDU Public Health - Melbourne Australia	3	2010	India	South Asia	R						R	Pop2	CenAsiaIII	L	G	I
Sh sonnei_955	MDU Public Health - Melbourne Australia	3	2010	Nepal	South Asia	R						R	Pop2	CenAsiaIII	L	G	I
Sh sonnei_969	MDU Public Health - Melbourne Australia	3	2010	India	South Asia	R						R	Pop2	CenAsiaIII	L	G	I
Sh sonnei_981	MDU Public Health - Melbourne Australia	6	2010	China	East Asia	I						R	Global III		L	D	S
Sh sonnei_989	MDU Public Health - Melbourne Australia	7	2010	Thailand	Southeast Asia	I						R	Global III		L	D	S
Sh sonnei_992	MDU Public Health - Melbourne Australia	6	2010	Vietnam	Southeast Asia	R						R	Pop2	CenAsiaIII	L	G	I
Sh sonnei_1020	MDU Public Health - Melbourne Australia	8	2010	Lebanon	Middle East	R						R	Pop2	CenAsiaIII	L	G	I
Sh sonnei_1050	MDU Public Health - Melbourne Australia	1	2011	India	South Asia	R						R	Pop2	CenAsiaIII	L	G	I
Sh sonnei_1051	MDU Public Health - Melbourne Australia	1	2011	India	South Asia	R						R	Pop2	CenAsiaIII	L	G	I
Sh sonnei_1053	MDU Public Health - Melbourne Australia	2	2011	India	South Asia	R						R	Pop2	CenAsiaIII	L	G	I
Sh sonnei_1054	MDU Public Health - Melbourne Australia	2	2011	India	South Asia	I						R	Pop2	CenAsiaIII	L	G	I
Sh sonnei_1107	MDU Public Health - Melbourne Australia	6	2011	Nepal	South Asia	I						R	Pop1	CenAsiaIII	S	Y	S
Sh sonnei_1167	MDU Public Health - Melbourne Australia	11	2011	Vietnam	Southeast Asia	I						R	Global III		L	D	S
Sh sonnei_1195	MDU Public Health - Melbourne Australia	1	2012	India	South Asia	R						R	Pop2	CenAsiaIII	L	G	I
Sh sonnei_1210	MDU Public Health - Melbourne Australia	1	2012	India	South Asia	R						R	Pop2	CenAsiaIII	L	G	I
Sh sonnei_1219	MDU Public Health - Melbourne Australia	1	2012	Tibet	South Asia	R						R	Pop2	CenAsiaIII	L	G	I
Sh sonnei_1233	MDU Public Health - Melbourne Australia	2	2012	SEA	Southeast Asia	R						R	Pop2	CenAsiaIII	L	G	I
Sh sonnei_1242	MDU Public Health - Melbourne Australia	4	2012	India	South Asia	R						R	Pop2	CenAsiaIII	L	G	I
Sh sonnei_1260	MDU Public Health - Melbourne Australia	6	2012	Morocco	Africa	R						R	Pop2	CenAsiaIII	L	G	I
Sh sonnei_1309	MDU Public Health - Melbourne Australia	10	2012	SEA	Southeast Asia	I						R	Global III		L	D	S
Sh sonnei_1327	MDU Public Health - Melbourne Australia	11	2012	Cambodia	Southeast Asia	R						R	Pop2	CenAsiaIII	L	G	I
Sh sonnei_1352	MDU Public Health - Melbourne Australia	11	2012	Nepal	South Asia	R						R	Pop2	CenAsiaIII	L	G	I
Sh sonnei_1549	MDU Public Health - Melbourne Australia	2	2014	India	South Asia	S						S	Pop1	CenAsiaIII	S	D	S
Sh sonnei_1640	MDU Public Health - Melbourne Australia	7	2014	Korea	East Asia	I						R	Pop1	CenAsiaIII	L	D	S
Sh sonnei_1339	MDU Public Health - Melbourne Australia	1	2013	Thailand	Southeast Asia	R						R	Pop2	CenAsiaIII	L	G	I
Sh sonnei_1345	MDU Public Health - Melbourne Australia	2	2013	India	South Asia	R						R	Pop2	CenAsiaIII	L	G	I
Sh sonnei_1348	MDU Public Health - Melbourne Australia	2	2013	Cambodia	Southeast Asia	R						R	Pop2	CenAsiaIII	L	G	I
Sh sonnei_1371	MDU Public Health - Melbourne Australia	3	2013	India	South Asia	R						R	Pop2	CenAsiaIII	L	G	I
Sh sonnei_1374	MDU Public Health - Melbourne Australia	4	2013	India	South Asia	R						R	Pop2	CenAsiaIII	L	G	I
Sh sonnei_1385	MDU Public Health - Melbourne Australia	6	2013	India	South Asia	R						R	Pop2	CenAsiaIII	L	G	I
Sh sonnei_1387	MDU Public Health - Melbourne Australia	6	2013	Cambodia	Southeast Asia	R						R	Pop2	CenAsiaIII	L	G	I
Sh sonnei_1405	MDU Public Health - Melbourne Australia	7	2013	India	South Asia	R						R	Pop2	CenAsiaIII	L	G	I
Sh sonnei_1411	MDU Public Health - Melbourne Australia	8	2013	India	South Asia	R						R	Pop2	CenAsiaIII	L	G	I
Sh sonnei_1414	MDU Public Health - Melbourne Australia	9	2013	India	South Asia	R						R	Pop2	CenAsiaIII	L	G	I
Sh sonnei_1428	MDU Public Health - Melbourne Australia	10	2013	India	South Asia	R						R	Pop2	CenAsiaIII	L	G	I
Sh sonnei_1435	MDU Public Health - Melbourne Australia	12	2013	India	South Asia	R						R	Pop2	CenAsiaIII	L	G	I
Sh sonnei_1446	MDU Public Health - Melbourne Australia	9	2013	India	South Asia	R						R	Pop2	CenAsiaIII	L	N	I
Sh sonnei_1451	MDU Public Health - Melbourne Australia	8	2013	India	South Asia	S						R	Pop1	CenAsiaIII	S	Y	S
Sh sonnei_1516	MDU Public Health - Melbourne Australia	2	2014	India	South Asia	R						R	Pop2	CenAsiaIII	L	G	I
Sh sonnei_1577	MDU Public Health - Melbourne Australia	3	2014	Cambodia	Southeast Asia	R						R	Pop2	CenAsiaIII	L	G	I
Sh sonnei_1582	MDU Public Health - Melbourne Australia	3	2014	India	South Asia	R						R	Pop2	CenAsiaIII	L	G	I
Sh sonnei_1647	MDU Public Health - Melbourne Australia	8	2014	India	South Asia	R						R	Pop2	CenAsiaIII	L	G	I
Sh sonnei_1655	MDU Public Health - Melbourne Australia	8	2014	India	South Asia	R						R	Pop2	CenAsiaIII	L	G	I
Sh sonnei_1656	MDU Public Health - Melbourne Australia	8	2014	India	South Asia	R						R	Pop2	CenAsiaIII	L	G	I
Sh sonnei_1711	MDU Public Health - Melbourne Australia	12	2014	India	South Asia	R						R	Pop2	CenAsiaIII	L	G	I
Sh sonnei_1712	MDU Public Health - Melbourne Australia	12	2014	SEA	Southeast Asia	R						R	Pop2	CenAsiaIII	L	G	I
SH06_021	National Reference Laboratory - Galway Ireland	10	2006	Morocco	Africa	S							Pop1	CenAsiaIII	S	D	S
SH09_025	National Reference Laboratory - Galway Ireland	6	2009	Unknown	Unknown	S							Pop1	CenAsiaIII	S	Y	S
MH100012	National Reference Laboratory - Galway Ireland	5	2010	Ireland	Europe	R							Pop2	CenAsiaIII	L	G	I
MH100016	National Reference Laboratory - Galway Ireland	5	2010	India	South Asia	S							Pop1	CenAsiaIII	L	D	S
MH100025	National Reference Laboratory - Galway Ireland	7	2010	Unknown	Unknown	R							Pop2	CenAsiaIII	L	G	I
MH100026	National Reference Laboratory - Galway Ireland	3	2010	India	South Asia	R							Pop2	CenAsiaIII	L	G	I
MH100027	National Reference Laboratory - Galway Ireland	1	2010	Unknown	Unknown	R							Pop2	CenAsiaIII	L	G	I
MH110002	National Reference Laboratory - Galway Ireland	11	2011	Ireland	Europe	R							Pop2	CenAsiaIII	L	G	I
MH110015	National Reference Laboratory - Galway Ireland	5	2011	India	South Asia	S							Pop2	CenAsiaIII	L	D	I
MH110016	National Reference Laboratory - Galway Ireland	6	2011	India	South Asia	R							Pop2	CenAsiaIII	L	G	I
MH120005	National Reference Laboratory - Galway Ireland	1	2012	India	South Asia	R							Pop2	CenAsiaIII	L	G	I
MH120034	National Reference Laboratory - Galway Ireland	7	2012	Unknown	Unknown	R							Pop2	CenAsiaIII	L	G	I
MH120037	National Reference Laboratory - Galway Ireland	11	2012	India	South Asia	R							Pop2	CenAsiaIII	L	G	I
MH130024	National Reference Laboratory - Galway Ireland	5	2013	India	South Asia	R							Pop2	CenAsiaIII	L	G	I
MH130037	National Reference Laboratory - Galway Ireland	8	2013	India	South Asia	R							Pop2	CenAsiaIII	L	G	I
MH130047	National Reference Laboratory - Galway Ireland	6	2013	India	South Asia	R							Pop2	CenAsiaIII	L	G	I
MH130061	National Reference Laboratory - Galway Ireland	10	2013	Germany	Europe	R							Pop2	CenAsiaIII	L	G	I
MH130062	National Reference Laboratory - Galway Ireland	1	2013	Ireland	Europe	R							Pop2	CenAsiaIII	L	G	I
MH130065	National Reference Laboratory - Galway Ireland	11	2013	Ireland	Europe	R							Pop2	CenAsiaIII	L	G	I
MH130067	National Reference Laboratory - Galway Ireland	11	2013	Ireland	Europe	R							Pop2	CenAsiaIII	L	G	I
Bhutan-Shi-002	JDWNRH - Bhutan & AFRIMS - Thailand	4	2011	Bhutan	South Asia	R		R			S		Pop2	CenAsiaIII	L	G	I
Bhutan-Shi-017	JDWNRH - Bhutan & AFRIMS - Thailand	6	2011	Bhutan	South Asia	R	S	R			S		Pop2	CenAsiaIII	L	G	I
Bhutan-Shi-018	JDWNRH - Bhutan & AFRIMS - Thailand	6	2011	Bhutan	South Asia	R	S	R			S		Pop2	CenAsiaIII	L	G	I
Bhutan-Shi-020	JDWNRH - Bhutan & AFRIMS - Thailand	6	2011	Bhutan	South Asia	R	S	R			S		Pop2	CenAsiaIII	L	G	I
Bhutan-Shi-021	JDWNRH - Bhutan & AFRIMS - Thailand	7	2011	Bhutan	South Asia	R	S	R			S		Pop2	CenAsiaIII	L	G	I
Bhutan-Shi-022	JDWNRH - Bhutan & AFRIMS - Thailand	7	2011	Bhutan	South Asia	R	S	R			S		Pop2	CenAsiaIII	L	G	I
Bhutan-Shi-023	JDWNRH - Bhutan & AFRIMS - Thailand	7	2011	Bhutan	South Asia	R	S	R			S		Pop2	CenAsiaIII	L	G	I
Bhutan-Shi-024	JDWNRH - Bhutan & AFRIMS - Thailand	7	2011	Bhutan	South Asia	R	S	R			S		Pop2	CenAsiaIII	L	G	I
Bhutan-Shi-028	JDWNRH - Bhutan & AFRIMS - Thailand	7	2011	Bhutan	South Asia	R	S	R			S		Pop2	CenAsiaIII	L	G	I
Bhutan-Shi-033	JDWNRH - Bhutan & AFRIMS - Thailand	7	2011	Bhutan	South Asia	R	S	R			S		Pop2	CenAsiaIII	L	G	I
Bhutan-Shi-034	JDWNRH - Bhutan & AFRIMS - Thailand	8	2011	Bhutan	South Asia	R	S	R			S		Pop2	CenAsiaIII	L	G	I
Bhutan-Shi-039	JDWNRH - Bhutan & AFRIMS - Thailand	12	2011	Bhutan	South Asia	R	R	R			R		Pop2	CenAsiaIII	L	G	I
Bhutan-Shi-099	JDWNRH - Bhutan & AFRIMS - Thailand	7	2013	Bhutan	South Asia	R	S	S			S		Pop2	CenAsiaIII	L	G	I
Bhutan-Shi-101	JDWNRH - Bhutan & AFRIMS - Thailand	9	2013	Bhutan	South Asia	R	S	S			S		Pop2	CenAsiaIII	L	G	I
Bhutan-Shi-104	JDWNRH - Bhutan & AFRIMS - Thailand	8	2013	Bhutan	South Asia	R	S	R			S		Pop2	CenAsiaIII	L	G	I
Bhutan-Shi-004	JDWNRH - Bhutan & AFRIMS - Thailand	6	2011	Bhutan	South Asia	R	S	R			S		Pop2	CenAsiaIII	L	G	I
Bhutan-Shi-005	JDWNRH - Bhutan & AFRIMS - Thailand	6	2011	Bhutan	South Asia	R	S	R			S		Pop2	CenAsiaIII	L	G	I
Bhutan-Shi-006	JDWNRH - Bhutan & AFRIMS - Thailand	6	2011	Bhutan	South Asia	R	S	R			S		Pop2	CenAsiaIII	L	G	I
Bhutan-Shi-007	JDWNRH - Bhutan & AFRIMS - Thailand	6	2011	Bhutan	South Asia	R	S	R			S		Pop2	CenAsiaIII	L	G	I
Bhutan-Shi-008	JDWNRH - Bhutan & AFRIMS - Thailand	6	2011	Bhutan	South Asia	R	S	R			S		Pop2	CenAsiaIII	L	G	I
Bhutan-Shi-009	JDWNRH - Bhutan & AFRIMS - Thailand	6	2011	Bhutan	South Asia	R	S	R			S		Pop2	CenAsiaIII	L	G	I
Bhutan-Shi-010	JDWNRH - Bhutan & AFRIMS - Thailand	6	2011	Bhutan	South Asia	R	S	R			S		Pop2	CenAsiaIII	L	G	I
Bhutan-Shi-011	JDWNRH - Bhutan & AFRIMS - Thailand	6	2011	Bhutan	South Asia	R	S	R			S		Pop2	CenAsiaIII	L	G	I
Bhutan-Shi-012	JDWNRH - Bhutan & AFRIMS - Thailand	6	2011	Bhutan	South Asia	R	S	R			S		Pop2	CenAsiaIII	L	G	I
Bhutan-Shi-013	JDWNRH - Bhutan & AFRIMS - Thailand	6	2011	Bhutan	South Asia	R	S	R			S		Pop2	CenAsiaIII	L	G	I
Bhutan-Shi-014	JDWNRH - Bhutan & AFRIMS - Thailand	6	2011	Bhutan	South Asia	R	S	R			S		Pop2	CenAsiaIII	L	G	I
Bhutan-Shi-015	JDWNRH - Bhutan & AFRIMS - Thailand	6	2011	Bhutan	South Asia	R	S	R			S		Pop2	CenAsiaIII	L	G	I
Bhutan-Shi-016	JDWNRH - Bhutan & AFRIMS - Thailand	6	2011	Bhutan	South Asia	R	S	R			S		Pop2	CenAsiaIII	L	G	I
Bhutan-Shi-019	JDWNRH - Bhutan & AFRIMS - Thailand	6	2011	Bhutan	South Asia	R	S	R			S		Pop2	CenAsiaIII	L	G	I
Bhutan-Shi-025	JDWNRH - Bhutan & AFRIMS - Thailand	7	2011	Bhutan	South Asia	R	S	R			S		Pop2	CenAsiaIII	L	G	I
Bhutan-Shi-027	JDWNRH - Bhutan & AFRIMS - Thailand	7	2011	Bhutan	South Asia	R	S	R			S		Pop2	CenAsiaIII	L	G	I
Bhutan-Shi-029	JDWNRH - Bhutan & AFRIMS - Thailand	7	2011	Bhutan	South Asia	R	S	R			S		Pop2	CenAsiaIII	L	G	I
Bhutan-Shi-030	JDWNRH - Bhutan & AFRIMS - Thailand	7	2011	Bhutan	South Asia	R	S	R			S		Pop2	CenAsiaIII	L	G	I
Bhutan-Shi-032	JDWNRH - Bhutan & AFRIMS - Thailand	7	2011	Bhutan	South Asia	R	S	R			S		Pop2	CenAsiaIII	L	G	I
Bhutan-Shi-035	JDWNRH - Bhutan & AFRIMS - Thailand	9	2011	Bhutan	South Asia	R	S	R			S		Pop2	CenAsiaIII	L	G	I
Bhutan-Shi-036	JDWNRH - Bhutan & AFRIMS - Thailand	9	2011	Bhutan	South Asia	R	S	R			S		Pop2	CenAsiaIII	L	G	I
Bhutan-Shi-038	JDWNRH - Bhutan & AFRIMS - Thailand	11	2011	Bhutan	South Asia	R	R	R			R		Pop2	CenAsiaIII	L	G	I
Bhutan-Shi-041	JDWNRH - Bhutan & AFRIMS - Thailand	12	2011	Bhutan	South Asia	R	S	R			S		Pop2	CenAsiaIII	L	G	I
Bhutan-Shi-047	JDWNRH - Bhutan & AFRIMS - Thailand	1	2012	Bhutan	South Asia	R	S	R			S		Pop2	CenAsiaIII	L	G	I
Bhutan-Shi-048	JDWNRH - Bhutan & AFRIMS - Thailand	2	2012	Bhutan	South Asia	R	S	R			S		Pop2	CenAsiaIII	L	G	I
Bhutan-Shi-049	JDWNRH - Bhutan & AFRIMS - Thailand	2	2012	Bhutan	South Asia	R	S	R			S		Pop2	CenAsiaIII	L	G	I
Bhutan-Shi-052	JDWNRH - Bhutan & AFRIMS - Thailand	5	2012	Bhutan	South Asia	R	S	R			S		Pop2	CenAsiaIII	L	G	I
Bhutan-Shi-055	JDWNRH - Bhutan & AFRIMS - Thailand	7	2012	Bhutan	South Asia	R	S	R			S		Pop2	CenAsiaIII	L	G	I
Bhutan-Shi-056	JDWNRH - Bhutan & AFRIMS - Thailand	7	2012	Bhutan	South Asia	R	S	R			S		Pop2	CenAsiaIII	L	G	I
Bhutan-Shi-057	JDWNRH - Bhutan & AFRIMS - Thailand	7	2012	Bhutan	South Asia	R	S	R			S		Pop2	CenAsiaIII	L	G	I
Bhutan-Shi-058	JDWNRH - Bhutan & AFRIMS - Thailand	8	2012	Bhutan	South Asia	R	S	R			S		Pop2	CenAsiaIII	L	G	I
Bhutan-Shi-059	JDWNRH - Bhutan & AFRIMS - Thailand	8	2012	Bhutan	South Asia	R	S	R			S		Pop2	CenAsiaIII	L	G	I
Bhutan-Shi-060	JDWNRH - Bhutan & AFRIMS - Thailand	8	2012	Bhutan	South Asia	R	S	S			S		Pop2	CenAsiaIII	L	G	I
Bhutan-Shi-061	JDWNRH - Bhutan & AFRIMS - Thailand	8	2012	Bhutan	South Asia	R	S	R			S		Pop2	CenAsiaIII	L	G	I
Bhutan-Shi-062	JDWNRH - Bhutan & AFRIMS - Thailand	8	2012	Bhutan	South Asia	R	S	R			S		Pop2	CenAsiaIII	L	G	I
Bhutan-Shi-063	JDWNRH - Bhutan & AFRIMS - Thailand	8	2012	Bhutan	South Asia	R	S	R			S		Pop2	CenAsiaIII	L	G	I
Bhutan-Shi-064	JDWNRH - Bhutan & AFRIMS - Thailand	8	2012	Bhutan	South Asia	R	S	S			S		Pop2	CenAsiaIII	L	G	I
Bhutan-Shi-065	JDWNRH - Bhutan & AFRIMS - Thailand	9	2012	Bhutan	South Asia	R	S	R			S		Pop2	CenAsiaIII	L	G	I
Bhutan-Shi-066	JDWNRH - Bhutan & AFRIMS - Thailand	9	2012	Bhutan	South Asia	R	S	R			S		Pop2	CenAsiaIII	L	G	I
Bhutan-Shi-069	JDWNRH - Bhutan & AFRIMS - Thailand	9	2012	Bhutan	South Asia	R	S	R			S		Pop2	CenAsiaIII	L	G	I
Bhutan-Shi-070	JDWNRH - Bhutan & AFRIMS - Thailand	9	2012	Bhutan	South Asia	R	S	R			S		Pop2	CenAsiaIII	L	G	I
Bhutan-Shi-071	JDWNRH - Bhutan & AFRIMS - Thailand	10	2012	Bhutan	South Asia	R	S	R			S		Pop2	CenAsiaIII	L	G	I
Bhutan-Shi-074	JDWNRH - Bhutan & AFRIMS - Thailand	12	2012	Bhutan	South Asia	R	S	R			R		Pop2	CenAsiaIII	L	G	I
Bhutan-Shi-075	JDWNRH - Bhutan & AFRIMS - Thailand	2	2013	Bhutan	South Asia	R	S	R			S		Pop2	CenAsiaIII	L	G	I
Bhutan-Shi-078	JDWNRH - Bhutan & AFRIMS - Thailand	7	2013	Bhutan	South Asia	R	S	R			S		Pop2	CenAsiaIII	L	G	I
Bhutan-Shi-080	JDWNRH - Bhutan & AFRIMS - Thailand	7	2013	Bhutan	South Asia	R	S	R			S		Pop2	CenAsiaIII	L	G	I
Bhutan-Shi-082	JDWNRH - Bhutan & AFRIMS - Thailand	7	2013	Bhutan	South Asia	R	S	R			S		Pop2	CenAsiaIII	L	G	I
Bhutan-Shi-086	JDWNRH - Bhutan & AFRIMS - Thailand	8	2013	Bhutan	South Asia	R	S	R			S		Pop2	CenAsiaIII	L	G	I
Bhutan-Shi-088	JDWNRH - Bhutan & AFRIMS - Thailand	8	2013	Bhutan	South Asia	R	S	R			S		Pop2	CenAsiaIII	L	G	I
Bhutan-Shi-089	JDWNRH - Bhutan & AFRIMS - Thailand	8	2013	Bhutan	South Asia	R	S	R			S		Pop2	CenAsiaIII	L	G	I
Bhutan-Shi-090	JDWNRH - Bhutan & AFRIMS - Thailand	8	2013	Bhutan	South Asia	R	S	R			S		Pop2	CenAsiaIII	L	G	I
Bhutan-Shi-091	JDWNRH - Bhutan & AFRIMS - Thailand	8	2013	Bhutan	South Asia	R	S	R			S		Pop2	CenAsiaIII	L	G	I
Bhutan-Shi-092	JDWNRH - Bhutan & AFRIMS - Thailand	9	2013	Bhutan	South Asia	R	S	R			S		Pop2	CenAsiaIII	L	G	I
Bhutan-Shi-094	JDWNRH - Bhutan & AFRIMS - Thailand	9	2013	Bhutan	South Asia	R	S	R			S		Pop2	CenAsiaIII	L	G	I
Bhutan-Shi-096	JDWNRH - Bhutan & AFRIMS - Thailand	10	2013	Bhutan	South Asia	R	S	R			S		Pop2	CenAsiaIII	L	G	I
Bhutan-Shi-098	JDWNRH - Bhutan & AFRIMS - Thailand	10	2013	Bhutan	South Asia	R	S	R			S		Pop2	CenAsiaIII	L	G	I
THFSH-939	AFRIMS - Thailand	11	2012	Thailand	Southeast Asia	S		R					Pop1	CenAsiaIII	L	D	S
CAM-5770	AFRIMS - Thailand	3	2013	Cambodia	Southeast Asia								Pop2	CenAsiaIII	L	G	I
THFSH-940	AFRIMS - Thailand	11	2012	Thailand	Southeast Asia	R		R					Pop2	CenAsiaIII	L	G	I
ShIB10	Global S. sonnei reference (Holt et al., 2012)		2003	Korea	East Asia								Pop1	CenAsiaIII	L	D	S
CS8	Global S. sonnei reference (Holt et al., 2012)		2000	Brazil	America								Pop1	CenAsiaIII	L	D	S
Sh65179	Global S. sonnei reference (Holt et al., 2012)		2006	Senegal	Africa								Pop1	CenAsiaIII	L	D	S
THFSH-290	AFRIMS - Thailand	7	1994	Thailand	Southeast Asia	S		R					Pop1	CenAsiaIII	S	D	S
THFSH-396	AFRIMS - Thailand	8	1994	Thailand	Southeast Asia	S		R					Pop1	CenAsiaIII	S	D	S
THFSH-295	AFRIMS - Thailand	7	1994	Thailand	Southeast Asia	S		R					Pop1	CenAsiaIII	S	D	S
THFSH-414	AFRIMS - Thailand	9	1994	Thailand	Southeast Asia	S		R					Pop1	CenAsiaIII	S	D	S
THFSH-319	AFRIMS - Thailand	7	1994	Thailand	Southeast Asia	S		R					Pop1	CenAsiaIII	S	D	S
20060018	Global S. sonnei reference (Holt et al., 2012)		2006	Egypt	Africa								Pop1	CenAsiaIII	L	D	S
ShIB3488	Global S. sonnei reference (Holt et al., 2012)		2003	Pakistan	South Asia								Pop1	CenAsiaIII	S	Y	S
ShIB3580	Global S. sonnei reference (Holt et al., 2012)		2003	Pakistan	South Asia								Pop1	CenAsiaIII	S	Y	S
THFSH-776	AFRIMS - Thailand	3	2001	Thailand	Southeast Asia	S		R					Pop1	CenAsiaIII	S	Y	S
20040880	Global S. sonnei reference (Holt et al., 2012)		2004	Sri Lanka	South Asia								Pop1	CenAsiaIII	L	D	S
ShIB3507	Global S. sonnei reference (Holt et al., 2012)		2003	Pakistan	South Asia								Pop1	CenAsiaIII	S	D	S
Sh65387	Global S. sonnei reference (Holt et al., 2012)		2006	Morocco	Africa								Pop1	CenAsiaIII	S	D	S
ShIB3277	Global S. sonnei reference (Holt et al., 2012)		2002	Pakistan	South Asia								Pop1	CenAsiaIII	S	D	S
ShIB48279	Global S. sonnei reference (Holt et al., 2012)		1979	France	Europe								CenAsiaIII_outgroup
PWR105	Global S. sonnei reference (Holt et al., 2012)		1979	France	Europe								CenAsiaIII_outgroup
Sh989560	Global S. sonnei reference (Holt et al., 2012)		1998	Madagascar	Africa								CenAsiaIII_outgroup
03_0217	OUCRU - HCMC Vietnam	4	2015	Vietnam	Southeast Asia	R	R	R			R	R	Pop2	CenAsiaIII	L	G	I
02_1157	OUCRU - HCMC Vietnam	12	2014	Vietnam	Southeast Asia	R	S	R			S	R	Pop2	CenAsiaIII	L	G	I
01_0075	OUCRU - HCMC Vietnam	7	2014	Vietnam	Southeast Asia	R	S	R			S	R	Pop2	CenAsiaIII	L	G	I
01_0247	OUCRU - HCMC Vietnam	10	2014	Vietnam	Southeast Asia	R	R	R			R	R	Pop2	CenAsiaIII	L	G	I
02_1120	OUCRU - HCMC Vietnam	11	2014	Vietnam	Southeast Asia	R	R	R			R	R	Pop2	CenAsiaIII	L	G	I
02_1377	OUCRU - HCMC Vietnam	2	2015	Vietnam	Southeast Asia	R	R	R			R	R	Pop2	CenAsiaIII	L	G	I
01_0342	OUCRU - HCMC Vietnam	12	2014	Vietnam	Southeast Asia	R	R	R			R	R	Pop2	CenAsiaIII	L	G	I
02_1078	OUCRU - HCMC Vietnam	9	2014	Vietnam	Southeast Asia	R	R	R			R	R	Pop2	CenAsiaIII	L	G	I
01_0126	OUCRU - HCMC Vietnam	8	2014	Vietnam	Southeast Asia	R	S	R			S	R	remove-poor quality		L	G	I
03_0194	OUCRU - HCMC Vietnam	2	2015	Vietnam	Southeast Asia	R	R	R			R	R	Pop2	CenAsiaIII	L	G	I
02_1090	OUCRU - HCMC Vietnam	10	2014	Vietnam	Southeast Asia	R	R	R			R	R	Pop2	CenAsiaIII	L	G	I
03_0050	OUCRU - HCMC Vietnam	9	2014	Vietnam	Southeast Asia	R	S	R			S	R	Pop2	CenAsiaIII	L	G	I
02_1427	OUCRU - HCMC Vietnam	3	2015	Vietnam	Southeast Asia	R	R	R			R	R	Pop2	CenAsiaIII	L	G	I
03_0019	OUCRU - HCMC Vietnam	8	2014	Vietnam	Southeast Asia	R	S	R			S	R	Pop2	CenAsiaIII	L	G	I
02_1168	OUCRU - HCMC Vietnam	12	2014	Vietnam	Southeast Asia	R	R	R			R	R	Pop2	CenAsiaIII	L	G	I
02_1272	OUCRU - HCMC Vietnam	1	2015	Vietnam	Southeast Asia	R	S	R			S	R	Pop2	CenAsiaIII	L	G	I
02_1181	OUCRU - HCMC Vietnam	12	2014	Vietnam	Southeast Asia	R	R	R			R	R	Pop2	CenAsiaIII	L	G	I
03_0138	OUCRU - HCMC Vietnam	12	2014	Vietnam	Southeast Asia	R	R	R			R	R	Pop2	CenAsiaIII	L	G	I
49904	OUCRU - HCMC Vietnam	10	2013	Vietnam	Southeast Asia	R							Pop2	CenAsiaIII	L	G	I
46420	OUCRU - HCMC Vietnam	10	2013	Vietnam	Southeast Asia	R							Pop2	CenAsiaIII	L	G	I
01_0123	OUCRU - HCMC Vietnam	8	2014	Vietnam	Southeast Asia	R	R	R			R	R	Pop2	CenAsiaIII	L	G	I
03_0044	OUCRU - HCMC Vietnam	9	2014	Vietnam	Southeast Asia	R	R	R			R	R	Pop2	CenAsiaIII	L	G	I
02_0007	OUCRU - HCMC Vietnam	7	2014	Vietnam	Southeast Asia	R	S	R			R	R	Pop2	CenAsiaIII	L	G	I
02_1048	OUCRU - HCMC Vietnam	7	2014	Vietnam	Southeast Asia	R	S	R			S	R	remove-poor quality		L	G	I
5236_5#1	Global S. sonnei reference (Holt et al., 2012)	NA	NA	Unknown	Unknown								Pop1	CenAsiaIII	L	D	S
