# Supplementary material for: Dissecting the molecular evolution of fluoroquinolone-resistant Shigella sonnei
Source: Nat Commun. 2019 Oct 23;10:4828. doi: 10.1038/s41467-019-12823-0 (PMC6811581; doi:10.1038/s41467-019-12823-0)
Supplement: Supplementary file 5 — Supplementary Data 2 [file 41467_2019_12823_MOESM5_ESM.xlsx]

## Sheet: incI1
S_sonnei_isolate_ID	Geography_of_origin	Inc1_plasmid	plasmid_species	Other_plasmid	plasmid_species_2	colicin_cluster
01_0123	Vietnam	pKHSB1	Shigella sonnei
01_0247	Vietnam	pKHSB1	Shigella sonnei
02_0007	Vietnam	pSWeltevreden2	Salmonella Weltevreden
02_1078	Vietnam	p628-CTXM	Klebsiella pneumoniae
02_1090	Vietnam	pKHSB1	Shigella sonnei	pFAP1.3	E. coli
02_1120	Vietnam	pSWeltevreden2	Salmonella Weltevreden
02_1168	Vietnam	pKHSB1	Shigella sonnei
03_0050	Vietnam	pSWeltevreden2	Salmonella Weltevreden
03_0138	Vietnam	pKHSB1	Shigella sonnei
03_0217	Vietnam	pKHSB1	Shigella sonnei	pLF82	E. coli
Bhutan-Shi-101	Bhutan	pSF468-2	E. coli
Bhutan-Shi-013	Bhutan	pSE11-1	E. coli
Bhutan-Shi-038	Bhutan	pJIE113/pHUSEC2011-1	E. coli
Bhutan-Shi-057	Bhutan	pR64	Salmonella Typhimurium	pChi7122-3 (incI2)	E. coli
Bhutan-Shi-058	Bhutan	pR7AC	E. coli
Bhutan-Shi-069	Bhutan	pR621a	Salmonella Typhimurium	pHNAH46-1	E. coli
THFSH-290	Thailand	pDM04	Salmonella Anatum
MH100016	India	pSH4469/p628-CTXM/pEK204
MH110002	Ireland	pJIE512b	E. coli			colIa from pJIE512b
MH120037	India	pSWeltevreden2	Salmonella Weltevreden			colIa from p12579-2
MH130047	India	pHUSEC2011-1	E. coli
H091840382	India	pTY474p2	Salmonella Typhimurium			colIb from pTY474p2
H111640341	India	pTY474p2	Salmonella Typhimurium			colIb from pTY474p2
H113200373	India	p628-CTXM	Klebsiella pneumoniae
H114580245	India	pHUSEC2011-1	E. coli
H123760361	Nepal	pFORC11.2/pJIE512b	Shigella sonnei
H093880673	Egypt	pJIE512b	E. coli			colIa from pJIE512b
H114300354	Spain	pFDAARGOS1/pJIE139	E. coli			colIa
H112320453	Spain	p628-CTXM/pSH4469	Klebsiella pneumoniae
200902613	India	pHUSEC2011-1	E. coli			colIa from pR7AC
200905819	India	pSF468-2	E. coli	pChi7122-3 (IncI2) and pJJ1886-4	E. coli	colIa from pSF468-2
201005130	India	pKHSB1	Shigella sonnei
200602456	Nepal	pCFSAN002069-1	Salmonella Heidelberg			colIa from pCFSAN002069-1
201407537	India	pSWeltevreden2	Salmonella Weltevreden
201409655	Nepal	pSF468-2	E. coli
Sh sonnei_334	India	pR621a	Salmonella Typhimurium
Sh sonnei_371	Sri Lanka	pFORC11.2	Shigella sonnei
Sh sonnei_797	India	pSF468-2	E. coli			colIa from pSF468-2
Sh sonnei_992	Vietnam	pSWeltevreden2	Salmonella Weltevreden	pG749-3	E. coli	colIb from pTY474p2
Sh sonnei_1549	India	pFORC11.2	Shigella sonnei
Sh sonnei_1374	India	pKHSB1	Shigella sonnei
Sh sonnei_1411	India	pSWeltevreden2	Salmonella Weltevreden	pDMC1097-77.775kb from K. pneumo, and pG749-3	K. pneumoniae	colIb from pSEEH1578

## Sheet: incX4
S_sonnei_isolate_ID	Geography_of_origin	incX4_plasmid	plasmid_species	Note
2009-05915	Unknown	pSD11	E. coli	without chloram resistance cassette (cfr)
2009-06220	India	pSD11	E. coli	without chloram resistance cassette (cfr)

## Sheet: incX1
S_sonnei_isolate_ID	Geography_of_origin	incX1_plasmid	plasmid_species
201311547	India	p2ESCUM	E. coli

## Sheet: incK
S_sonnei_isolate_ID	Geography_of_origin	incK_plasmid	plasmid_species	Note
46420	Vietnam	pECOED backbone	E. coli	MDR region (aadA3, dhfR, sul1, mphA, TEM, catA1, merADE) from pEFC36a
Bhutan-Shi-039	Bhutan	pSERB1	E. coli

## Sheet: incB-O
S_sonnei_isolate_ID	Geography_of_origin	IncBO_plasmid	plasmid_species	Note
01_0342	Vietnam	pEB1 and pHUSEC41-1 recombined plasmid	E. coli (pEB1, pHUSEC41-1)	plasmid replication and maintanance belongs to pEB1 (from Vietnam) while tra and pil region to pHUSEC41-1
02_1181	Vietnam	pEB1 and pHUSEC41-1 recombined plasmid	E. coli (pEB1, pHUSEC41-1)	plasmid replication and maintanance belongs to pEB1 (from Vietnam) while tra and pil region to pHUSEC41-1
02_1377	Vietnam	pEB1 and pHUSEC41-1 recombined plasmid	E. coli (pEB1, pHUSEC41-1)	plasmid replication and maintanance belongs to pEB1 (from Vietnam) while tra and pil region to pHUSEC41-1
02_1427	Vietnam	pEB1 and pHUSEC41-1 recombined plasmid	E. coli (pEB1, pHUSEC41-1)	plasmid replication and maintanance belongs to pEB1 (from Vietnam) while tra and pil region to pHUSEC41-1
03_0044	Vietnam	pEB1 and pHUSEC41-1 recombined plasmid	E. coli (pEB1, pHUSEC41-1)	plasmid replication and maintanance belongs to pEB1 (from Vietnam) while tra and pil region to pHUSEC41-1
Bhutan-Shi-017	Bhutan	pHUSEC41-1 and pFORC11.2 recombinant	E. coli (pHUSEC41-1); S. sonnei (pFORC11.2)	tra and pil region belongs to pHUSEC41-1 while replication and maintanance come from another (most closely related to pFORC11.2 with 97% ID)
Bhutan-Shi-018	Bhutan	pHUSEC41-1 and pFORC11.2 recombinant	E. coli (pHUSEC41-1); S. sonnei (pFORC11.2)	tra and pil region belongs to pHUSEC41-1 while replication and maintanance come from another (most closely related to pFORC11.2 with 97% ID)
Bhutan-Shi-024	Bhutan	pHUSEC41-1 and pFORC11.2 recombinant	E. coli (pHUSEC41-1); S. sonnei (pFORC11.2)	tra and pil region belongs to pHUSEC41-1 while replication and maintanance come from another (most closely related to pFORC11.2 with 97% ID)
Bhutan-Shi-006	Bhutan	pEB1 and pHUSEC41-1 recombinant variant different from Vietnam	E. coli (pEB1, pHUSEC41-1)
Bhutan-Shi-007	Bhutan	pHUSEC41-1 and pFORC11.2 recombinant	E. coli (pHUSEC41-1); S. sonnei (pFORC11.2)	tra and pil region belongs to pHUSEC41-1 while replication and maintanance come from another (most closely related to pFORC11.2 with 97% ID)
Bhutan-Shi-011	Bhutan	pHUSEC41-1 and pFORC11.2 recombinant	E. coli (pHUSEC41-1); S. sonnei (pFORC11.2)	tra and pil region belongs to pHUSEC41-1 while replication and maintanance come from another (most closely related to pFORC11.2 with 97% ID)
Bhutan-Shi-012	Bhutan	pHUSEC41-1 and pFORC11.2 recombinant	E. coli (pHUSEC41-1); S. sonnei (pFORC11.2)	tra and pil region belongs to pHUSEC41-1 while replication and maintanance come from another (most closely related to pFORC11.2 with 97% ID)
Bhutan-Shi-025	Bhutan	pHUSEC41-1 and pFORC11.2 recombinant	E. coli (pHUSEC41-1); S. sonnei (pFORC11.2)	tra and pil region belongs to pHUSEC41-1 while replication and maintanance come from another (most closely related to pFORC11.2 with 97% ID)
Bhutan-Shi-027	Bhutan	pHUSEC41-1 and pFORC11.2 recombinant	E. coli (pHUSEC41-1); S. sonnei (pFORC11.2)	tra and pil region belongs to pHUSEC41-1 while replication and maintanance come from another (most closely related to pFORC11.2 with 97% ID)
H110340471	India	pEB1 and pHUSEC41-1 recombinant variant different from Vietnam	E. coli (pEB1, pHUSEC41-1)
H112140244	India	pHUSEC41-1 variant	E. coli (pHUSEC41-1)
H114540515	Italy	exact pHUSEC41-1	E. coli (pHUSEC41-1)	removal of resistance region
H120260544	Spain	exact pHUSEC41-1	E. coli (pHUSEC41-1)	removal of resistance region
H113980441	Spain	exact pHUSEC41-1	E. coli (pHUSEC41-1)	removal of resistance region
H111360226	Spain	exact pHUSEC41-1	E. coli (pHUSEC41-1)	removal of resistance region
H113580098	Turkey	exact pHUSEC41-1	E. coli (pHUSEC41-1)	removal of resistance region
201103739	Cameroon	exact pHUSEC41-1	E. coli (pHUSEC41-1)
Sh sonnei_526	Mauritius	exact pHUSEC41-1	E. coli (pHUSEC41-1)	removal of resistance region (bla) and insertion of class I integron (dfrA5, qacEdelta1, sul1, acetyltransferase).

## Sheet: Footnote
Inc*_plasmid_detected: refers to a plasmid in the NCBI database, which shares the highest DNA identity (>90%) to the plasmid backbone detected in that S. sonnei genome
Plasmid_species: the species of the organism harbouring the Inc*_plasmid identified in that S. sonnei genome.
Note: additional information on the detected S. sonnei plasmid, which is relevant to the present study.
Plasmid	Accession number
pEB1	CP005999
pHUSEC41-1	HE603110
pFORC11.2	CP010831
pKHSB1	HF572032
pSWeltevreden2	LN890525
p628-CTXM	KP987217
pHUSEC2011-1	HE610900
pSF468-2	CP012627
pTY474p2	CP002489
pSD11	KM212169
