# Supplementary material for: Dissecting the molecular evolution of fluoroquinolone-resistant Shigella sonnei
Source: Nat Commun. 2019 Oct 23;10:4828. doi: 10.1038/s41467-019-12823-0 (PMC6811581; doi:10.1038/s41467-019-12823-0)
Supplement: Supplementary file 7 — Source Data [file 41467_2019_12823_MOESM7_ESM.xlsx]

## Sheet: Figure_3
Figure 3
	3A															3B
		Total number of geographical transitions														Proportion of time spent in each geography
	Iteration	N	Africa to East_Asia	Africa to Europe	Africa to South_Asia	East_Asia to Africa	East_Asia to Europe	East_Asia to South_Asia	Europe to Africa	Europe to East_Asia	Europe to South_Asia	South_Asia to Africa	South_Asia to East_Asia	South_Asia to Europe		Africa	East_Asia	Europe	South_Asia	total
	1	20	2	0	3	0	0	0	2	0	0	5	3	5		0.356769	0.127521	0.0894708	0.426072	1
	2	20	0.5	0	2	0	0	0	2	0	0	5	2	4		0.31905	0.190961	0.0935355	0.396625	1
	3	17	0	0	0	0	0	0	2	0	0	9	3	3		0.207328	0.134442	0.0879369	0.570462	1
	4	17	0	0	0	0	0	0	2	0	0	9	3	3		0.219789	0.139518	0.0865531	0.554316	1
	5	21	1	0	0	0	0	0	2	1	0	9	4	4		0.168078	0.201345	0.0850598	0.545767	1
	6	23	0	0	0	0	0	0	2	1	0	9	6	5		0.188592	0.129409	0.0954997	0.586081	1
	7	20	1	0	0	0	0	0	2	1	0	10	2	4		0.196331	0.118036	0.081137	0.604703	1
	8	18	1	0	0	2	0	1	2	1	0	5	1	4		0.236114	0.325686	0.0890231	0.348957	1
	9	17	0	1	0	0	0	0	2	0	0	8	3	2		0.191077	0.133351	0.0720892	0.603373	1
	10	24	0	0	0	0	0	0	2	1	0	9	7	5		0.169251	0.164117	0.106263	0.560575	1
	11	19	3	0	1	0	1	0	2	0	0	5	1	3		0.360441	0.166997	0.0964187	0.376143	1
	12	19	0	0	0	0	0	0	2	0	0	9	5	3		0.213054	0.182051	0.094289	0.510839	1
	13	17	1	0	0	0	0	0	2	1	0	9	1	3		0.185578	0.132435	0.0931326	0.588748	1
	14	19	0	0	0	0	0	0	2	0	0	9	4	4		0.197871	0.144045	0.0812468	0.577091	1
	15	21	1	0	0	0	0	0	2	0	0	9	5	4		0.180983	0.151639	0.0734359	0.594091	1
	16	18	0	0	0	0	0	0	2	0	0	7	2	4		0.248699	0.171004	0.0826872	0.497716	1
	17	21	0	0	0	0	0	0	2	0	0	9	6	4		0.17253	0.138043	0.094417	0.59501	1
	18	21	2	0	3	0	0	0	2	1	0	5	2	5		0.31306	0.134262	0.101749	0.450984	1
	19	20	2	0	0	2	1	2	2	1	0	5	1	3		0.241286	0.322595	0.0924134	0.343705	1
	20	20	0	0	0	0	0	0	2	1	0	9	4	4		0.225451	0.111874	0.0806613	0.581964	1
	21	18	0	0	0	0	0	0	2	0	0	9	4	3		0.17863	0.115562	0.0866849	0.619178	1
	22	22	1	0	1	0	0	0	2	1	0	9	5	3		0.220135	0.1383	0.0990764	0.542734	1
	23	17	0	0	0	0	0	0	2	0	0	9	3	3		0.166271	0.134822	0.0765321	0.622328	1
	24	20	0	0	0	0	0	0	2	1	0	9	3	5		0.187288	0.101151	0.0905205	0.620877	1
	25	17	2	0	2	0	0	0	2	0	0	5	1	5		0.367922	0.115014	0.0876454	0.42964	1
	26	18	3	0	2	0	0	0	2	0	0	5	3	3		0.41756	0.128774	0.0821319	0.371534	1
	27	17	0	0	0	0	0	0	2	0	0	8	4	3		0.214731	0.131275	0.0841926	0.570085	1
	28	18	1	0	0	0	0	0	2	0	0	9	2	4		0.191685	0.119775	0.0921348	0.596292	1
	29	18	0	0	0	0	0	0	2	0	0	9	4	3		0.1835	0.146494	0.0744333	0.595625	1
	30	19	0	0	0	0	0	0	2	0	0	9	5	3		0.176807	0.134737	0.0764951	0.612012	1
	31	20	1	0	0	0	0	0	2	0	0	8	4	4		0.20144	0.14656	0.0760747	0.57616	1
	32	19	1	0	0	0	0	0	2	0	0	9	3	4		0.194706	0.133543	0.0816562	0.590199	1
	33	21	1	0	0	0	0	0	2	1	0	9	3	5		0.183499	0.148721	0.0940992	0.57389	1
	34	20	1	0	0	0	0	0	2	0	0	9	5	3		0.198121	0.160494	0.0757381	0.565378	1
	35	17	1	0	0	0	0	0	2	0	0	9	2	3		0.192892	0.118991	0.0940857	0.594086	1
	36	19	0	1	0	0	0	0	2	0	0	8	5	2.5		0.166755	0.130651	0.0733509	0.629288	1
	37	19	0	0	0	0	0	0	2	0	0	10	4	3		0.147227	0.140023	0.0941109	0.618468	1
	38	23	0	0	0	0	0	0	2	1	0	9	6	5		0.169556	0.156754	0.0893649	0.584274	1
	39	17	0	0	0	0	0	0	2	0	0	9	3	3		0.154545	0.120236	0.0789933	0.646122	1
	40	19	0	0	0	0	0	0	2	0	0	9	3	5		0.20626	0.124115	0.100762	0.568971	1
	41	21	1	0	0	0	0	0	2	1	0	9	3	5		0.255879	0.138681	0.102143	0.503242	1
	42	17	0	0	0	0	0	0	2	0	0	9	4	2		0.188493	0.180035	0.0831415	0.548216	1
	43	18	3	0	2	0	0	0	2	1	0	5	2	3		0.421277	0.166125	0.093841	0.318925	1
	44	16	2	0	1	0	0	0	2	0	0	5	3	3		0.395141	0.173009	0.0918618	0.340047	1
	45	22	1	0	0	0	0	0	2	0	0	9	6	4		0.157473	0.163952	0.0728829	0.605738	1
	46	19	0	0	0	0	0	0	2	0	0	9	5	3		0.168632	0.10788	0.088968	0.634469	1
	47	24	1	0	0	0	0	0	2	0	0	9	7	5		0.187474	0.133768	0.0811065	0.597704	1
	48	18	2	0	2	0	0	0	2	0	0	5	3	3		0.379387	0.139183	0.0894832	0.392007	1
	49	18	0	0	0	0	0	0	2	0	0	9	4	3		0.208801	0.117549	0.0917927	0.581857	1
	50	23	1	0	0	0	0	0	2	0	0	10	5	5		0.189871	0.126961	0.0961271	0.586892	1
	51	20	0	0	0	0	0	0	2	0	0	9	6	3		0.182504	0.151912	0.084966	0.580671	1
	52	19	0.5	0	0	0	0	0	2	1	0	5	2	3		0.297103	0.204229	0.081518	0.417323	1
	53	18	0	0	0	0	0	0	2	1	0	9	3	3		0.182684	0.153842	0.0838421	0.579474	1
	54	16	2	0	1	0	0	0	2	0	0	5	3	3		0.408443	0.164518	0.0930975	0.333999	1
	55	18	0	0	2	0	0	0	2	1	0	5	3	5		0.406926	0.129937	0.100801	0.362622	1
	56	18	0	0	0	0	0	0	2	0	0	9	3	4		0.222427	0.126682	0.0853364	0.56567	1
	57	19	0	0	0	0	0	0	2	0	1	9	3	4		0.230094	0.129801	0.103689	0.536358	1
	58	20	1	0	0	0	0	0	2	0	0	8	4	4		0.223734	0.157029	0.085646	0.533808	1
	59	19	0	0	0	0	0	0	2	1	0	9	4	3		0.186964	0.135543	0.083844	0.593705	1
	60	20	0	0	0	0	0	0	2	1	0	9	4	4		0.196446	0.14864	0.0919489	0.562854	1
	61	20	0	0	0	0	0	0	2	1	0	9	4	4		0.185699	0.150699	0.0939247	0.569409	1
	62	19	1	0	0	0	0	0	2	0	0	7	3	3		0.239288	0.206444	0.0886376	0.465743	1
	63	21	0	0	0	0	0	0	2	0	0	9	6	4		0.177223	0.153042	0.074051	0.595632	1
	64	20	0	0	0	0	0	0	2	1	0	9	5	3		0.178733	0.16895	0.0837796	0.568332	1
	65	19	0	0	0	0	0	0	2	0	0	9	4	4		0.185375	0.146885	0.0843717	0.583157	1
	66	21	0	0	0	0	0	0	2	0	0	9	5	5		0.178218	0.178895	0.0960396	0.546952	1
	67	21	1	0	0	0	0	0	2	0	0	9	5	4		0.24201	0.128402	0.0896669	0.539921	1
	68	23	2	0	2	0	0	0	2	1	0	7	4.5	4		0.274679	0.144218	0.0941113	0.486938	1
	69	19	0	0	0	0	0	0	2	0	0	9	5	3		0.171875	0.116803	0.0747439	0.63627	1
	70	20	0	0	0	0	0	0	2	0	0	9	5	4		0.213695	0.13899	0.0849624	0.562191	1
	71	18	0	0	0	0	0	0	2	0	0	9	4	3		0.206837	0.143302	0.0918288	0.558032	1
	72	16	1	0	2	0	0	0	2	0	0	5	2	4		0.36089	0.149436	0.106113	0.383323	1
	73	19	0	0	0	0	0	0	2	0	0	9	5	3		0.195539	0.14951	0.081284	0.57383	1
	74	18	3	0	2	0	0	0	2	0	0	5	2	4		0.393097	0.144216	0.0981965	0.364801	1
	75	20	0	0	0	0	0	0	2	0	0	9	5	4		0.200833	0.140135	0.074961	0.583863	1
	76	19	0	0	0	0	0	0	2	0	0	9	4	4		0.18126	0.122509	0.0883145	0.607916	1
	77	20	0	0	0	0	0	0	2	1	0	10	2	5		0.14794	0.121627	0.0872297	0.643254	1
	78	17	1	0	2	0	0	0	2	0	0	5	2	5		0.35969	0.103956	0.103039	0.433544	1
	79	21.5	1	0	1	0	0	0	2	0	0	7	4.5	5		0.300656	0.14721	0.0878556	0.464497	1
	80	22	0	0	0	0	0	0	2	0	0	9	6	5		0.162868	0.146296	0.075641	0.615195	1
	81	21	2	0	0	0	0	0	2	0	0	7	3	5		0.223015	0.225327	0.0863819	0.465126	1
	82	16	2	0	2	0	0	0	2	0	0	5	1	4		0.4187	0.124338	0.0813579	0.375489	1
	83	21	0	0	0	0	0	0	2	1	0	10	5	3		0.154691	0.132938	0.0837629	0.628866	1
	84	20	0	0	0	0	0	0	2	1	0	9	4	4		0.226136	0.142159	0.10233	0.529489	1
	85	20	2	0	2	0	0	0	2	0	0	6	2	4		0.314723	0.174459	0.101794	0.408813	1
	86	18	0	0	0	0	0	0	2	1	0	9	4	2		0.171371	0.125125	0.0742743	0.629129	1
	87	18	2	0	2	0	0	0	2	1	0	5	2	4		0.377726	0.138719	0.0973456	0.386209	1
	88	23	1	0	0	0	0	0	2	0	0	9	6	5		0.201209	0.244799	0.0847605	0.469037	1
	89	16	2	0	2	0	0	0	2	0	0	6	1	4		0.348615	0.162092	0.101538	0.387569	1
	90	19	0	0	0	0	0	0	2	0	0	10	3	4		0.147949	0.146723	0.0882259	0.616942	1
	91	21	0	0	0	0	0	0	2	0	0	9	5	5		0.167277	0.14159	0.083759	0.607711	1
	92	16	0	0	0	4	1	1	2	0	0	5	2	1		0.211392	0.419076	0.0782375	0.291295	1
	93	19	2	0	2	0	0	0	2	1	0	5	2	4		0.331713	0.127956	0.0921547	0.448066	1
	94	19	0	0	0	0	0	0	2	0	0	9	3	5		0.219196	0.103571	0.0948103	0.582422	1
	95	21	1	0	0	0	0	0	2	0	0	9	4	5		0.185195	0.0946494	0.0912208	0.629091	1
	96	16	0	0	0	0	0	0	2	0	0	9	2	3		0.200229	0.118947	0.0983973	0.582198	1
	97	16	3	0	2	0	0	0	2	0	0	5	1	3		0.421604	0.157628	0.0901448	0.330679	1
	98	18	0	0	0	0	0	0	2	0	0	9	5	2		0.176911	0.156162	0.0736349	0.593292	1
	99	21	1	0	0	0	0	0	2	1	0	9	3	5		0.195813	0.112295	0.0952305	0.596714	1
	100	19	0	0	0	0	0	0	2	0	0	9	4	4		0.226692	0.139313	0.0813104	0.552739	1
	101	22	0	0	0	0	0	0	2	1	0	9	6	4		0.191671	0.130998	0.0918367	0.585218	1
	102	20	1	0	1	0	0	0	2	1	0	7.5	3	4		0.267427	0.117241	0.0977188	0.517772	1
	103	17	2	1	2	0	0	0	2	0	0	4	2	3		0.409884	0.124186	0.0955814	0.370407	1
	104	19	3	0	1	0	0	0	2	1	0	5	3	4		0.396328	0.185772	0.0978199	0.320252	1
	105	20	0	0	1	0	0	0	2	0	0	9	4	4		0.265229	0.173802	0.0801917	0.481044	1
	106	17	0	0	0	0	0	0	2	0	0	9	3	3		0.239481	0.115675	0.07967	0.565174	1
	107	18	0	0	0	0	0	0	2	0	0	10	4	2		0.190537	0.157184	0.0865551	0.565666	1
	108	21	0	0	0	0	0	0	2	0	0	9	6	4		0.192267	0.138401	0.0880589	0.581168	1
	109	16	3	0	2	0	0	0	2	0	0	5	1	3		0.367378	0.178327	0.0840539	0.370017	1
	110	20	1	0	0	0	0	0	2	1	0	9	4	3		0.265673	0.128309	0.0917479	0.514441	1
	111	21	0	0	0	0	0	0	2	1	0	9	5	4		0.174381	0.125834	0.08676	0.613025	1
	112	21	2	0	0	0	0	0	2	0	0	8	4	4		0.224476	0.141608	0.083017	0.551149	1
	113	21	0	0	0	0	0	0	2	0	0	9	6	4		0.170745	0.131431	0.0774178	0.620406	1
	114	18	0	0	0	0	0	0	2	0	0	7	3	4		0.220011	0.211264	0.0824471	0.486049	1
	115	19	0	0	0	0	0	0	2	0	0	9	3	5		0.242435	0.132999	0.0852926	0.539273	1
	116	20	0	0	0	0	0	0	2	0	0	9	5	4		0.192263	0.138527	0.0950374	0.574066	1
	117	19	3	0	2	0	0	0	2	1	0	5	2	4		0.385927	0.14137	0.0868826	0.385767	1
	118	17	0	0	0	0	0	0	2	0	0	9	3	3		0.199508	0.13918	0.0831148	0.577978	1
	119	20	5	4	9	0	0	0	2	0	0	0	0	0		0.551909	0.133813	0.0781358	0.235895	1
	120	18	0	0	0	0	0	0	2	1	0	9	3	3		0.219061	0.176188	0.0812217	0.523247	1
	121	19	0	0	0	0	0	0	2	0	0	9.5	4	3		0.176114	0.128717	0.0815888	0.613795	1
	122	18	0	0	0	0	0	0	2	0	0	9	2	5		0.199317	0.109101	0.0881115	0.603641	1
	123	20	1	0	3	0	0	0	2	1	0	5	3	4		0.321548	0.148238	0.0975159	0.432525	1
	124	23	1	0	0	0	0	0	2	0	0	9	6	5		0.214146	0.162158	0.0945792	0.529066	1
	125	18	1	0	2	0	0	0	2	0	0	5	4	4		0.317211	0.13254	0.0846707	0.465744	1
	126	19	1	0	2	0	0	0	2	1	0	5	3	5		0.331836	0.124144	0.100674	0.443234	1
	127	19	0	0	0	0	0	0	2	1	0	9	4	3		0.172403	0.16292	0.0826894	0.582137	1
	128	23	1	0	0	0	0	0	2	1	0	9	5	5		0.185817	0.110676	0.0909747	0.612635	1
	129	16	0	0	0	0	0	0	2	0	0	9	2	3		0.238077	0.121184	0.0865291	0.554264	1
	130	18	0	0	0	0	0	0	2	0	0	9	4	3		0.209203	0.143318	0.0870457	0.560141	1
	131	20	1	0	0	0	0	0	2	0	0	9	5	3		0.241762	0.133551	0.0777053	0.547091	1
	132	18	0	0	0	4	1	2	2	0	0	5	0	3		0.237065	0.382011	0.0839674	0.29712	1
	133	21	3	0	2	0	0	0	2	0	0	5	4	5		0.351622	0.130313	0.0891499	0.429027	1
	134	19	0	0	0	0	0	0	2	1	0	9	3	4		0.2662	0.130594	0.104662	0.498485	1
	135	16	2	0	2	0	0	0	2	0	0	5	2	3		0.38205	0.209182	0.0822275	0.326836	1
	136	18	0	0	0	0	0	0	2	0	0	9	4	3		0.210167	0.137737	0.0817921	0.570132	1
	137	17	2	0	2	0	0	0	2	1	0	5	1	4		0.375389	0.161056	0.0918333	0.371611	1
	138	20	0	0	0	0	0	0	2	0	0	9	5	4		0.175396	0.158914	0.0804421	0.585055	1
	139	18	0	0	0	0	0	0	2	1	0	9	4	2		0.181962	0.136867	0.0800105	0.600897	1
	140	20	2	0	3	0	0	0	2	0	1	5	2	5		0.365113	0.153912	0.0897642	0.391104	1
	141	20	0	0	0	0	0	0	2	0	0	10	4	4		0.162644	0.140592	0.0903456	0.606473	1
	142	17	0	0	0	0	0	0	2	1	0	9	2	3		0.235866	0.108233	0.0995394	0.556246	1
	143	22	1	0	0	0	0	0	2	0	0	9	6	4		0.234213	0.148188	0.085352	0.532298	1
	144	21	1	1	0	0	0	0	2	0	1	8	5	3		0.192323	0.149697	0.0882828	0.569798	1
	145	19	1	0	0	0	0	0	2	0	0	9	4	3		0.178019	0.111042	0.0881321	0.622807	1
	146	21	3	0	2	0	0	0	2	0	0	5	4	5		0.312037	0.150432	0.0777552	0.459878	1
	147	19	0	0	0	0	0	0	2	0	0	9	3	5		0.181736	0.129804	0.0904666	0.598244	1
	148	21	0	0	0	0	0	0	2	0	0	9	6	4		0.172191	0.189476	0.0800712	0.55821	1
	149	16	1	0	2	0	0	0	2	1	0	5	1	4		0.372441	0.138517	0.092363	0.396569	1
	150	19	0	0	0	4	0	2	2	0	0	5	2	4		0.197522	0.38039	0.082815	0.339325	1
	151	20	1	0	0	0	0	0	2	0	0	9	4	4		0.171336	0.112568	0.0730253	0.642822	1
	152	21	0	0	0	0	0	0	2	0	0	9	6	4		0.173555	0.152644	0.0763467	0.597258	1
	153	21	1	0	0	0	0	0	2	1	0	9	3	5		0.201469	0.129434	0.0880849	0.580849	1
	154	19	3	0	3	0	0	0	2	1	0	4	2	4		0.474734	0.150363	0.0874231	0.287591	1
	155	20	0	0	0	0	0	0	2	0	0	9	5	4		0.171485	0.162881	0.0752212	0.59061	1
	156	21	2	0	0	0	0	0	2	0	0	7	3	5		0.255508	0.209952	0.0938265	0.4405	1
	157	17	2	0	2	0	0	0	2	1	0	5	2	3		0.360584	0.142701	0.106326	0.390511	1
	158	19	1	0	0	0	0	0	2	0	0	9	3	4		0.231726	0.139454	0.0940732	0.534922	1
	159	21	3	0	2	0	0	0	2	1	0	5	3	5		0.34622	0.21571	0.0893834	0.348633	1
	160	15	0	0	2	0	0	0	2	0	0	5	2	4		0.388136	0.134988	0.0946126	0.382264	1
	161	18	2	0	2	0	0	0	2	1	0	5	2	4		0.35625	0.141422	0.110539	0.392034	1
	162	21	0	0	0	0	0	0	2	0	0	9	5	5		0.163116	0.141174	0.080572	0.615138	1
	163	17	2	0	2	0	0	0	2	0	0	5	1	5		0.341545	0.142609	0.0977604	0.418029	1
	164	20	0	0	0	0	0	0	2	1	0	9	5	3		0.1818	0.15055	0.07545	0.59225	1
	165	19	0	0	0	0	0	0	2	0	0	9	4	4		0.180777	0.154818	0.0953294	0.569322	1
	166	20	0	0	0	0	0	0	2	1	0	9	4	4		0.258915	0.135124	0.0877014	0.517991	1
	167	20	0	0	0	0	0	0	2	0	0	9	5	4		0.198406	0.149915	0.0866249	0.565168	1
	168	18	1	0	0	0	0	0	2	0	0	8	2	4		0.306307	0.116055	0.0993693	0.478211	1
	169	19	1	0	0	0	0	0	2	0	0	6	2	4		0.29972	0.205994	0.0878992	0.406162	1
	170	20	2	0	2	0	0	0	2	1	0	5	3	4		0.347943	0.158857	0.0970286	0.396343	1
	171	18	3	0	1	0	0	0	2	1	0	5	2	4		0.406919	0.174767	0.095407	0.323023	1
	172	21	0	0	0	0	0	0	2	0	0	9	4	5		0.19847	0.154513	0.0854156	0.561448	1
	173	19	1	0	0	0	0	0	2	0	0	9	3	4		0.197948	0.110475	0.0852052	0.606317	1
	174	23	1	0	0	0	0	0	2	1	0	10	4	5		0.126967	0.110836	0.0883226	0.673924	1
	175	22	0	0	0	0	0	0	2	0	0	10	5	5		0.15698	0.166319	0.0881272	0.588525	1
	176	20	1	0	0	0	0	0	2	0	0	8.5	3	4		0.232932	0.217041	0.0980274	0.452164	1
	177	18	0	0	0	0	0	0	2	0	0	9	4	3		0.181935	0.18075	0.0812438	0.55612	1
	178	21	1	0	0	0	0	0	2	0	0	9	4	5		0.162273	0.110341	0.0878977	0.639545	1
	179	15	2	0	1	0	0	0	2	0	0	5	2	3		0.378641	0.195089	0.0877784	0.338264	1
	180	19	1	0	0.5	0	0	0	2	0	0	5	3	3		0.29281	0.205828	0.0879085	0.413181	1
	181	20	1	0	0	0	0	0	2	0	0	9	4	4		0.226921	0.121308	0.0831063	0.568883	1
	182	19	0	0	0	0	0	0	2	0	0	9	3	5		0.177127	0.109373	0.0936322	0.619969	1
	183	21	0	0	0	0	0	0	2	1	0	10	5	3		0.16379	0.151545	0.089621	0.594869	1
	184	18	1	0	0	0	0	0	2	0	0	9	3	3		0.192231	0.134287	0.0985397	0.574708	1
	185	18.5	0	2	0	0	0	0	2	0	0	7	4	3		0.166075	0.120873	0.101228	0.612096	1
	186	21	3	0	3	0	0	0	2	1	0	5	2	5		0.432995	0.141484	0.0891084	0.336466	1
	187	17	1.5	0	2	0	0	0	2	0	0	5	1.5	4		0.28789	0.182078	0.0828848	0.447201	1
	188	22	2	0	0	0	0	0	2	1	0	9	3	5		0.269974	0.145091	0.0919481	0.492883	1
	189	22	1	0	0	0	0	0	2	1	0	10	4	4		0.153531	0.126253	0.0883019	0.63186	1
	190	17	4	4	7	0	0	0	2	0	0	0	0	0		0.585429	0.138571	0.0846286	0.191543	1
	191	17	0	0	1	0	0	0	2	0	0	7	2	5		0.256512	0.170511	0.0987378	0.474412	1
	192	21	0	0	0	0	0	0	2	1	0	9	4	5		0.195125	0.133863	0.0987811	0.57239	1
	193	15	2	0	1	0	0	0	2	0	0	5	1	4		0.404212	0.183093	0.0855164	0.327121	1
	194	20	0	0	0	0	0	0	2	0	0	9	6	3		0.199949	0.186701	0.0847716	0.52868	1
	195	18	0	0	0	0	0	0	2	0	0	9	3	4		0.188432	0.103676	0.0987027	0.609189	1
	196	21	2	0	1	2	0	1	2	0	0	5	3	4		0.311105	0.290482	0.0941076	0.304476	1
	197	18	0	0	0	0	0	0	2	1	0	9	3	3		0.20634	0.141212	0.0840378	0.568131	1
	198	18	0	0	0	0	0	0	2	0	0	9	3	4		0.194924	0.118734	0.0867609	0.599477	1
	199	20	0	0	0	0	0	0	2	0	0	9	6	3		0.169246	0.159598	0.0772772	0.594025	1
	200	22	1	0	0	0	0	0	2	0	0	9	5	5		0.186512	0.123383	0.0868988	0.603096	1
	201	20	0	0	0.5	0	0	0	2	1	0	8.5	2.5	3		0.276155	0.159007	0.0978637	0.466744	1
	202	18	1	0	2	0	0	0	2	0	0	5	3	5		0.322912	0.120165	0.0991758	0.457912	1
	203	17	2	0	1	0	0	0	2	1	0	5	3	3		0.395624	0.171643	0.0868106	0.345624	1
	204	21	0	0	0	0	0	0	2	0	0	9	6	4		0.178762	0.15783	0.0755885	0.587973	1
	205	17	2	0	2	0	0	0	2	0	0	5	2	4		0.39425	0.182231	0.0878666	0.335538	1
	206	20	0	0	0	0	0	0	2	0	0	9	4	5		0.168709	0.154734	0.0766582	0.599747	1
	207	20	0	0	0	2	0	1	2	0	1	6	2	4		0.221695	0.34339	0.0824859	0.352316	1
	208	20	0	0	0	0	0	0	2	1	0	8	2.5	5		0.282356	0.107356	0.101051	0.50896	1
	209	20	0	0	0	0	0	0	2	0	0	9	4	5		0.180147	0.139547	0.081148	0.59921	1
	210	22	1	0	0	0	0	0	2	0	1	9	5	4		0.193099	0.124554	0.0924094	0.589764	1
	211	16	1	0	2	0	0	0	2	0	0	5	2	4		0.361525	0.140485	0.107092	0.391135	1
	212	20	3	4	11	0	0	0	2	0	0	0	0	0		0.556703	0.119351	0.0959459	0.228	1
	213	14	1	0	2	0	0	0	2	0	0	5	1	3		0.424605	0.120526	0.10125	0.353487	1
	214	17	1	0	2	0	0	0	2	0	0	5	2	5		0.409413	0.122173	0.113834	0.35458	1
	215	19	0	0	0	0	0	0	2	1	0	9	3	4		0.248716	0.127439	0.0839703	0.539989	1
	216	20	0	0	0	0	0	0	2	1	0	9	3	5		0.179234	0.120988	0.108162	0.591671	1
	217	20	0	0	0	0	0	0	2	0	0	9	5	4		0.160425	0.121006	0.0937759	0.624741	1
	218	19	1	0	0	1	0	1	2	1	0	5	1	2		0.244631	0.251193	0.0849783	0.419089	1
	219	17	0	0	0	0	0	0	2	0	0	9	2	4		0.242553	0.144438	0.0926444	0.520243	1
	220	21	0	0	0	0	0	0	2	0	0	9	5	5		0.182494	0.126158	0.0957761	0.595827	1
	221	16	2	0	2	0	0	0	2	0	0	5	2	3		0.337684	0.177543	0.0975897	0.387419	1
	222	21	0	0	0	0	0	0	2	0	1	9	6	3		0.171125	0.143414	0.0893617	0.596251	1
	223	20	0	0	0	0	0	0	2	1	0	9	3	5		0.21328	0.123787	0.0959467	0.566827	1
	224	19	0	0	0	0	0	0	2	0	0	9	4	4		0.182478	0.148661	0.0841518	0.584654	1
	225	17	0	0	0	0	0	0	2	1	0	9	2	3		0.167437	0.136271	0.0890919	0.6072	1
	226	16	0	0	3	0	0	0	2	1	0	5	2	3		0.337471	0.127869	0.0967213	0.438056	1
	227	17	3	3	8	0	0	0	2	0	0	0	0	1		0.518968	0.150058	0.0919954	0.239211	1
	228	18	0	0	0	0	0	0	2	0	0	9	2	5		0.266721	0.135122	0.0941463	0.503957	1
	229	20	2	0	1	0	0	0	2	0	0	7	3	5		0.322202	0.141484	0.100487	0.436071	1
	230	20	0	0	0	0	0	0	2	0	0	9	5	4		0.18447	0.146645	0.0882576	0.580682	1
	231	15	1	1	2	0	0	0	2	0	0	4	2	2		0.396144	0.148348	0.106487	0.349021	1
	232	21	1	0	0	0	0	0	2	0	0	9	3	5		0.171285	0.123683	0.0916578	0.613262	1
	233	18	0	1	0	0	0	0	2	1	0	7	3	3		0.249216	0.137071	0.10674	0.507263	1
	234	18	0	0	0	0	0	0	2	0	0	9	3	4		0.17067	0.118332	0.0837407	0.626993	1
	235	18	4	0	1	0	0	0	2	0	0	5	3	2		0.36325	0.193262	0.0828426	0.360589	1
	236	18.5	3	0	2	0	0	0	2	1	0	5	2	3		0.384225	0.157273	0.0941711	0.364545	1
	237	19	1	0	0	0	0	0	2	0	0	5	2.5	4		0.288996	0.180408	0.0783145	0.452496	1
	238	18	2	0	2	0	0	0	2	1	0	5	1	5		0.419907	0.103947	0.113523	0.362623	1
	239	16	0	0	0	0	0	0	2	0	0	9	3	2		0.223496	0.127966	0.086533	0.562006	1
	240	19	0	0	2	0	0	0	2	0	0	5	4	5		0.285444	0.142669	0.0850762	0.487073	1
	241	23	1	0	0	0	0	0	2	0	0	9	7	4		0.175315	0.139597	0.0759698	0.609068	1
	242	16	3	0	1	0	0	0	2	0	0	5	2	3		0.411071	0.140572	0.0872871	0.360888	1
	243	19	2	0	0.5	0	0	0	2	0	0	8	2	4		0.291809	0.133561	0.0974403	0.477361	1
	244	18	4	0	1	0	0	0	2	0	0	5	2	4		0.385051	0.188448	0.0913364	0.335391	1
	245	23	2	0	1	0	0	0	2	0	0	7	6	5		0.304718	0.132911	0.093786	0.468815	1
	246	19	3.5	0	1	0	0	0	2	0	0	5	1	5		0.311548	0.281911	0.0910066	0.315432	1
	247	17	2	0	2	0	0	0	2	0	0	5	2	4		0.413294	0.14997	0.0989318	0.337804	1
	248	20	1	0	0	0	0	0	2	1	0	9	5	2		0.272738	0.142538	0.0898942	0.49483	1
	249	22	0	0	0	0	0	0	2	0	0	9	8	3		0.149251	0.16044	0.0786713	0.611489	1
	250	21	0	0	0	0	0	0	2	0	0	10	4	5		0.151914	0.131818	0.104904	0.611124	1
	251	19	2	0	2	0	0	0	2	0	0	5	3	5		0.390108	0.120324	0.0983243	0.391189	1
	252	22	0	0	0	0	0	0	2	0	1	9	6	4		0.183068	0.139068	0.0965479	0.581205	1
	253	21	0	0	0	0	0	0	2	1	0	10	5	3		0.148513	0.149609	0.0875848	0.614293	1
	254	23	1	0	0	0	0	0	2	0	0	9	7	4		0.195576	0.208128	0.0777778	0.518313	1
	255	17	2	0	2	0	0	0	2	1	0	5	2	3		0.400225	0.164025	0.0893761	0.346093	1
	256	17	3	0	2	0	0	0	2	0	0	5	1	4		0.419861	0.130197	0.0990708	0.350929	1
	257	20	1	0	0	0	0	0	2	0	0	9	4	4		0.229596	0.127116	0.0877628	0.555633	1
	258	18	1	0	2	0	0	0	2	1	0	5	3	4		0.311601	0.121194	0.102175	0.465254	1
	259	21	0	0	0	0	0	0	2	0	0	9	6	4		0.259989	0.122317	0.0892136	0.528587	1
	260	19	1	0	0	0	0	0	2	0	0	10	3	3		0.207872	0.132726	0.106246	0.552895	1
	261	16	0	0	0	0	0	0	2	0	0	9	2	3		0.192007	0.131974	0.077398	0.598897	1
	262	19	0	0	0	0	0	0	2	1	0	9	2	5		0.263489	0.113229	0.100982	0.522126	1
	263	18	2	0	1	0	0	0	2	0	0	5	3	5		0.368511	0.162092	0.10321	0.366298	1
	264	21	1	0	0	0	0	0	2	0	0	7.5	5	4		0.250382	0.133353	0.0857311	0.530476	1
	265	21	1	0	0	0	0	0	2	1	0	9	3	5		0.166312	0.104995	0.101966	0.626993	1
	266	23	0	0	0	0	0	0	2	0	0	9	7	5		0.181512	0.165781	0.0868744	0.565679	1
	267	21	0	0	0	2	0	1	2	1	0	7	2	5		0.164816	0.313532	0.0923005	0.429491	1
	268	19	0	0	0	0	0	0	2	0	0	9	4	4		0.179339	0.140115	0.0811746	0.599528	1
	269	22	0	0	0	0	0	0	2	0	0	9	6	5		0.19605	0.191775	0.0869589	0.525271	1
	270	17	1	0	1	0	0	0	2	0	0	7	2	4		0.312096	0.18121	0.080916	0.425895	1
	271	20	0	0	0	0	0	0	2	1	0	9	3	5		0.212004	0.128288	0.0919102	0.567641	1
	272	22	0	0	0	0	0	0	2	0	1	9	5	5		0.188043	0.166173	0.0900358	0.555902	1
	273	19	0	0	0	0	0	0	2	0	0	9	4	4		0.159829	0.135697	0.0849119	0.619705	1
	274	22	1	0.5	0	0	0	0	2	1	0	8	4	5		0.182932	0.144024	0.0832759	0.589769	1
	275	18	0	0	0	0	0	0	2	0	0	9	4	3		0.190731	0.148364	0.0800981	0.580643	1
	276	15	1	0	2	0	0	0	2	0	0	5	1	4		0.375886	0.145743	0.105283	0.373337	1
	277	21	0	0	0	0	0	0	2	0	0	9	6	4		0.167301	0.10859	0.0799414	0.643729	1
	278	20	0	0	0	0	0	0	2	0	0	9	4	5		0.183324	0.128634	0.0933626	0.59446	1
	279	18	0	1	0	0	0	0	2	1	0	8	3	3		0.259683	0.13171	0.113477	0.495074	1
	280	21	0	0	0	0	0	0	2	0	0	9	6	4		0.185935	0.177207	0.0913716	0.545387	1
	281	14	1	0	1	0	0	0	2	0	0	5	2	3		0.397365	0.158021	0.088466	0.356089	1
	282	19	1	0	2	0	0	0	2	0	0	5	5	3		0.312	0.151268	0.0815775	0.455268	1
	283	21	0	0	0	0	0	0	2	0	0	9	6	4		0.169429	0.157049	0.0781203	0.59525	1
	284	19	0	0	0	0	0	0	2	0	0	9	5	3		0.231087	0.140732	0.0932016	0.535038	1
	285	20	2	0	3	0	0	0	2	1	0	5	2	4		0.324971	0.122416	0.110627	0.442044	1
	286	20	0	0	0	0	0	0	2	0	0	9	5	4		0.191218	0.141118	0.0906188	0.577196	1
	287	20	0	0	0	0	0	0	2	0	0	9	4	5		0.169203	0.138353	0.0954664	0.597186	1
	288	18	1	0	2	0	0	0	2	0	0	5	3	4		0.303529	0.130481	0.0819786	0.48385	1
	289	23	0	0	0	0	0	0	2	1	0	9	6	5		0.161441	0.136952	0.0951315	0.606621	1
	290	18	1	0	0	0	0	0	2	0	0	6	3	3		0.293402	0.200569	0.0918089	0.414278	1
	291	20	0	0	0	0	0	0	2	1	0	9	4	4		0.175327	0.138543	0.088392	0.59794	1
	292	21	0	0	0	0	0	0	2	1	0	9	5	4		0.188043	0.129239	0.0998913	0.582609	1
	293	17	1	0	2	0	0	0	2	0	0	5	3	4		0.36531	0.125057	0.10453	0.404989	1
	294	18	2	0	1	0	0	0	2	0	0	5	3	3		0.298213	0.174228	0.0939361	0.43346	1
	295	23	0	0	0	0	0	0	2	1	0	9	6	5		0.194341	0.140291	0.0917445	0.573832	1
	296	20	0	0	0	0	0	0	2	0	0	9	5	4		0.197386	0.175218	0.0744918	0.552904	1
	297	20	0	0	0	2	0	1	2	1	0	7	2	5		0.170113	0.265928	0.0827179	0.48129	1
	298	21	1	0	0	0	0	0	2	0	0	9	4	5		0.235605	0.124934	0.0889593	0.550555	1
	299	22	0	0	0	0	0	0	2	1	0	9	5	5		0.188936	0.126396	0.088725	0.596207	1
	300	15	1	0	2	0	0	0	2	1	0	5	1	3		0.414628	0.168039	0.106699	0.310387	1
	301	18	3	0	2	0	0	0	2	1	0	5	1	4		0.35123	0.169855	0.0861857	0.392617	1
	302	18	3	0	2	0	0	0	2	0	0	5	2	4		0.362086	0.158221	0.0947853	0.384663	1
	303	19	0	0	0	2	1	1	2	0	0	8	2	3		0.139415	0.255847	0.0794355	0.525302	1
	304	20	0	0	0	0	0	0	2	1	0	9	4	4		0.204305	0.122455	0.0951134	0.578243	1
	305	19	0	0	0	0	0	0	2	1	0	9	4	3		0.187397	0.131178	0.0913425	0.590247	1
	306	18	0	0	0	0	0	0	2	1	0	9	2	4		0.178408	0.113959	0.0884951	0.619248	1
	307	19	0	0	0	0	0	0	2	0	0	9	4	4		0.183317	0.118725	0.0828685	0.615339	1
	308	19	0	0	0	0	0	0	2	0	0	9	4	4		0.219138	0.120065	0.0857688	0.574973	1
	309	22	0	0	0	0	0	0	2	0	0	9	6	5		0.177846	0.132612	0.0880989	0.601443	1
	310	18	0	0	0	0	0	0	2	0	0	9	4	3		0.198166	0.109505	0.0818232	0.610228	1
	311	20	0	0	0	0	0	0	2	0	0	9	4	5		0.185448	0.139617	0.0856551	0.589228	1
	312	20	1	0	0	0	0	0	2	1	0	9	4	3		0.245587	0.133314	0.0923437	0.528404	1
	313	18	0	0	0	0	0	0	2	0	0	9	3	4		0.223696	0.120366	0.0879023	0.56798	1
	314	20	0	0	0	0	0	0	2	0	0	8	5	3		0.262211	0.173212	0.0842684	0.480198	1
	315	20	0	0	0	0	0	0	2	0	1	9	4	4		0.25443	0.126692	0.0904238	0.528453	1
	316	19	0	0	0	0	0	0	2	0	0	9	4	4		0.178915	0.11632	0.09037	0.614546	1
	317	20	0	0	0	0	0	0	2	0	0	8	5	4		0.253509	0.178618	0.091557	0.476261	1
	318	22	1	0	0	0	0	0	2	0	0	9	6	4		0.176129	0.163363	0.0922159	0.568241	1
	319	21	1	0	0	0	0	0	2	0	0	8	5	3		0.239719	0.195575	0.0769391	0.487559	1
	320	18	2	0	2	0	0	0	2	1	0	5	2	3		0.325153	0.153692	0.0922821	0.428984	1
	321	20	1	0	0	0	0	0	2	0	0	7	4	4		0.285458	0.187954	0.0901248	0.436245	1
	322	19	0	0	0	0	0	0	2	1	0	9	2	5		0.19797	0.122617	0.0835871	0.595657	1
	323	20	0	0	0	0	0	0	2	1	0	9	4	4		0.178678	0.122096	0.101497	0.59778	1
	324	17	2	0	2	0	0	0	2	0	0	5	3	3		0.323401	0.147896	0.0915274	0.437061	1
	325	17	0	0	0	0	0	0	2	0	0	8	4	3		0.193846	0.119641	0.0851795	0.601179	1
	326	20	1	0	0	0	0	0	2	1	0	9	5	2		0.188288	0.1239	0.081399	0.606518	1
	327	22	0	0	0	0	0	0	2	0	0	8	6	5		0.344819	0.129521	0.0796188	0.445894	1
	328	18	0	1	0	0	0	0	2	0	0	9	4	2		0.166127	0.158025	0.0692658	0.606532	1
	329	21	4	0	2	0	0	0	2	1	0	5	3	4		0.350054	0.159989	0.0784103	0.411278	1
	330	23	0	0	0	0	0	0	2	0	0	9	7	5		0.160799	0.165583	0.0847654	0.588992	1
	331	19	0	0	0	0	0	0	2	0	0	9	4	4		0.194737	0.12594	0.0850698	0.594092	1
	332	21	0	0	0	0	0	0	2	0	0	9	5	5		0.186556	0.12105	0.0906267	0.601553	1
	333	18	2	0	2	0	0	0	2	1	0	5	3	3		0.350749	0.113361	0.0902337	0.445357	1
	334	22	0	0	0	0	0	0	2	1	0	10	5	4		0.169033	0.155841	0.0949648	0.580111	1
	335	20	0	0	0	0	0	0	2	0	1	9	4	4		0.212343	0.140907	0.089077	0.557728	1
	336	16	1	0	2	0	0	0	2	0	0	5	3	3		0.380881	0.146133	0.0819549	0.391246	1
	337	20	4	0	3	0	0	0	2	0	0	5	2	3		0.328692	0.159639	0.082018	0.429763	1
	338	19	0	0	0	0	0	0	2	0	0	9	5	3		0.173058	0.147583	0.0779468	0.601467	1
	339	22	0	0	0	0	0	0	2	1	0	9	6	4		0.183333	0.131522	0.0804865	0.604555	1
	340	17	1	0	3	0	0	0	2	0	0	5	2	4		0.343958	0.10496	0.0803694	0.470923	1
	341	21	0	0	0	0	0	0	2	1	0	9	5	4		0.182221	0.117138	0.0936999	0.607154	1
	342	19	0	0	0	0	0	0	2	0	0	9	5	3		0.204532	0.140494	0.0735727	0.581401	1
	343	18	3	0	1	0	0	0	2	1	0	5	2	4		0.420797	0.156912	0.104919	0.317372	1
	344	20	0	0	1	0	0	0	2	1	0	7	4	3		0.27833	0.167358	0.0973799	0.456769	1
	345	18	0	0	0	0	0	0	2	1	0	9	3	3		0.195501	0.136845	0.101822	0.566059	1
	346	15	2	0	2	0	0	0	2	0	0	5	1	3		0.405471	0.130881	0.0903343	0.373131	1
	347	22	0	0	0	0	0	0	2	0	0	9	5	5		0.170464	0.124895	0.0907173	0.613924	1
	348	24	0	0	0	0	0	0	2	1	1	9	6	5		0.18436	0.194096	0.0944588	0.52724	1
	349	21	0	0	0	0	0	0	2	0	0	9	6	4		0.158999	0.137825	0.0733397	0.629933	1
	350	21	0	0	0	0	0	0	2	0	0	9	5	5		0.153229	0.118234	0.0876543	0.641026	1
	351	21	0	0	0	0	0	0	2	1	0	8	4	5		0.257672	0.123545	0.0924868	0.526455	1
	352	16	1	0	0	0	0	0	2	0	0	9	2	2		0.209027	0.107504	0.0757477	0.607667	1
	353	18	0	0	0	0	0	0	2	1	0	7.5	2	4		0.250977	0.136874	0.0965812	0.515385	1
	354	21	1	0	0	0	0	0	2	0	0	9	4	5		0.17531	0.113223	0.0920971	0.619318	1
	355	19	2	0	1	0	0	0	2	0	0	5	5	4		0.378276	0.152759	0.0900575	0.378793	1
	356	22	1	0	0	0	0	0	2	0	0	10	5	4		0.153275	0.149539	0.0821931	0.615187	1
	357	20	0	0	0	0	0	0	2	0	0	9	4	5		0.182844	0.126675	0.104348	0.58584	1
	358	19	2	0	1	0	0	1	2	0	0	5	2	5		0.348516	0.208736	0.0907692	0.352088	1
	359	19	0	0	0	0	0	0	2	0	0	9	4	4		0.172284	0.148038	0.0851107	0.594567	1
	360	16	2	0	1	0	0	0	2	0	0	5	2	4		0.400901	0.13732	0.102224	0.359375	1
	361	19	1	0	0	0	0	0	2	1	0	9	2	4		0.213319	0.117887	0.0839846	0.584865	1
	362	22	1	0	0	0	0	0	2	0	0	9	6	4		0.252753	0.135595	0.0778269	0.533923	1
	363	21	1	0	0	0	0	0	2	1	0	9	4	4		0.217904	0.144589	0.0931445	0.544363	1
	364	17	1	0	2	0	0	0	2	1	0	5	1	5		0.385908	0.118809	0.104717	0.390566	1
	365	18	2	0	2	0	0	0	2	1	0	5	1	5		0.392578	0.152521	0.103286	0.351785	1
	366	17	2	0	3	0	0	0	2	0	0	5	2	3		0.365045	0.152878	0.100593	0.381424	1
	367	19	0	0	0	0	0	0	2	0	0	9	5	3		0.196635	0.144346	0.0888582	0.570215	1
	368	19	0	0	0	0	0	0	2	0	0	9	3	5		0.198013	0.139294	0.0874172	0.575055	1
	369	21	0	0	0	0	0	0	2	0	0	9	6	4		0.182683	0.161037	0.0905398	0.565901	1
	370	21	0	0	0	0	0	0	2	0	0	9	6	4		0.158413	0.148099	0.0821768	0.611217	1
	371	20	0	0	0	0	0	0	2	0	0	9	5	4		0.171088	0.134377	0.0914555	0.602981	1
	372	20	0	0	0	0	0	0	2	0	0	10	4	4		0.20084	0.143505	0.0863942	0.569149	1
	373	15	2	0	1	0	0	0	2	0	0	5	2	3		0.422819	0.139001	0.101391	0.336599	1
	374	19	2	0	2	0	0	0	2	1	0	5	2	5		0.377227	0.169145	0.106726	0.347198	1
	375	19	0	0	0	0	0	0	2	1	0	9	4	3		0.190302	0.132112	0.0869612	0.590463	1
	376	21	5	4	9	0	0	0	2	1	0	0	0	0		0.550712	0.125778	0.0898788	0.233527	1
	377	17	3	0	2	0	0	0	2	0	0	5	2	3		0.4099	0.123453	0.0959929	0.370654	1
	378	21	0	0	0	0	0	0	2	0	0	9	6	4		0.210699	0.195215	0.0879032	0.506022	1
	379	19	0	0	0	0	0	0	2	1	0	10	4	2		0.210329	0.13885	0.0933099	0.557336	1
	380	19	0	0	0	0	0	1	2	0	0	5	1	5		0.235338	0.256928	0.0949517	0.412567	1
	381	19	1	0	2	0	0	0	2	1	1	5	2	5		0.322102	0.114501	0.104043	0.459623	1
	382	19	1	0	1	0	0	0	2	0	0	7	4	4		0.233073	0.158797	0.0929844	0.514978	1
	383	19	1	0	0	0	0	0	2	0	0	9	3	4		0.189816	0.115025	0.0923205	0.602782	1
	384	20	0	0	0	0	0	0	2	0	0	9	5	4		0.173845	0.156932	0.0804469	0.588827	1
	385	18	0	0	0	0	0	0	2	1	0	9	3	3		0.19298	0.110006	0.0938087	0.603261	1
	386	17	3	0	1	0	0	0	2	0	0	5	2	4		0.353148	0.205876	0.0830535	0.357922	1
	387	19	0	0	0	0	0	0	2	0	0	8.5	4	4		0.249478	0.128089	0.0999385	0.522311	1
	388	17	1	0	3	0	0	0	2	0	0	5	1	5		0.401807	0.13275	0.0952569	0.37013	1
	389	18	2	0	2	0	0	0	2	1	0	5	2	4		0.324184	0.109408	0.0941893	0.471998	1
	390	20	1	0	0	0	0	0	2	0	0	9	4	4		0.222801	0.150588	0.0846499	0.542185	1
	391	20	5	0	3	0	0	0	2	0	0	5	1	4		0.35031	0.211209	0.0846074	0.353926	1
	392	22	0	0	0	0	0	0	2	0	0	9	6	5		0.162246	0.136863	0.086096	0.614547	1
	393	19	0	0	0	0	0	0	2	1	0	9	3	4		0.239637	0.112822	0.108958	0.538759	1
	394	20	1	0	0	2	1	1.5	2	0	0	7	1	3		0.173973	0.259497	0.0796201	0.486653	1
	395	20	0	0	0	0	0	0	2	0	0	10	5	3		0.168209	0.145672	0.0961894	0.590093	1
	396	20	0	0	0	0	0	0	2	1	0	9	4	4		0.212514	0.11263	0.107706	0.567381	1
	397	19	0	0	0	0	0	0	2	0	0	9	3	5		0.210873	0.15107	0.0963563	0.541643	1
	398	20	0	0	0	0	0	0	2	0	0	9	4	5		0.170971	0.134985	0.0758909	0.618368	1
	399	20	0	0	1	0	0	1	2	0	0	5.5	3	4		0.254496	0.3052	0.0771398	0.362947	1
	400	17	2	0	2	0	0	0	2	0	0	5	2	4		0.386637	0.142297	0.0868029	0.384539	1
	401	20	0	0	0	0	0	0	2	0	0	9	4	5		0.177959	0.122041	0.0935297	0.606365	1
	402	20	6	4	8	0	0	0	2	0	0	0	0	0		0.531036	0.115249	0.0782991	0.27522	1
	403	18	2	0	2	0	0	0	2	0	0	5	2	5		0.320568	0.118937	0.0938979	0.466386	1
	404	21	1	0	0	0	0	0	2	0	1	9	4	4		0.229663	0.131966	0.0986517	0.539494	1
	405	14	1	0	1	0	0	0	2	0	0	7	1	2		0.324168	0.158755	0.0835388	0.433724	1
	406	16	1	0	1	0	0	0	2	1	0	5	1	5		0.393422	0.114991	0.12296	0.368564	1
	407	22	0	0	0	0	0	0	2	0	0	9	6	5		0.191195	0.136635	0.0922432	0.579979	1
	408	20	0	0	0	0	0	0	2	0	0	9	5	4		0.173873	0.252664	0.0824795	0.490932	1
	409	21	1	0	0	0	0	0	2	0	0	9	5	4		0.25178	0.114293	0.0918015	0.542017	1
	410	18	0	0	0	0	0	0	2	0	0	9	3	4		0.179098	0.103873	0.0832361	0.633793	1
	411	22	1	0	0	0	0	0	2	0	0	9	7	3		0.186426	0.133805	0.0891509	0.590723	1
	412	21	0	0	0	0	0	0	2	0	0	10	5	4		0.180993	0.151255	0.0880406	0.579872	1
	413	18	0	0	0	0	0	0	2	1	0	9	3	3		0.189955	0.114509	0.100167	0.595201	1
	414	20	1	0	0	0	0	0	2	1	0	9	3	4		0.169462	0.098913	0.0884576	0.643375	1
	415	20	0	0	0	0	0	0	2	0	0	9	5	4		0.227371	0.105657	0.0904571	0.576343	1
	416	20	0	0	0	0	0	0	2	1	0	9	5	3		0.17333	0.12162	0.0732772	0.631773	1
	417	18	0	0	2	0	0	0	2	1	0	5	4	4		0.339873	0.126215	0.0958333	0.437905	1
	418	20	1	0	0	0	0	0	2	0	0	9	3	5		0.187069	0.116379	0.0965517	0.600054	1
	419	19	0	0	0	0	0	0	2	0	0	9	4	4		0.205283	0.135592	0.0860726	0.573212	1
	420	20	0	0	0	0	0	0	2	0	0	9	4	5		0.179907	0.182851	0.0948347	0.542355	1
	421	18	0	0	0	0	0	0	2	0	0	9	5	2		0.154356	0.144705	0.0713093	0.62963	1
	422	19	0	0	0	0	0	0	2	1	0	9	4	3		0.157455	0.136382	0.0865308	0.619284	1
	423	20	0	0	0	0	0	0	2	0	0	9	4	5		0.203331	0.141815	0.103504	0.55158	1
	424	19	4	0	2	0	0	0	2	0	0	5	1	5		0.387454	0.165656	0.0845792	0.362363	1
	425	21	4	0	2	0	0	0	2	1	0	5	3	4		0.330773	0.164608	0.0812662	0.423352	1
	426	18	3	0	2	0	0	0	2	0	0	5	1	4		0.322459	0.175051	0.0808435	0.421494	1
	427	16	3	0	2	0	0	0	2	0	0	5	1	3		0.378216	0.153701	0.0990898	0.368811	1
	428	20	0	0	0	0	0	0	2	0	0	9	4	5		0.197496	0.148414	0.0923762	0.56177	1
	429	24	0	0	0	0	0	0	2	1	1	9	6	5		0.146647	0.141241	0.0981481	0.614114	1
	430	21	1	0	0	0	0	0	2	0	0	9	6	3		0.20706	0.160852	0.083839	0.548308	1
	431	18	3	0	2	0	0	0	2	0	0	6	3	2		0.298128	0.151597	0.0825441	0.467952	1
	432	20	0	0	0	0	0	0	2	1	0	9	4	4		0.165907	0.112346	0.080057	0.641975	1
	433	20	0	0	0	0	0	0	2	0	1	9	3	5		0.264037	0.0924159	0.0947401	0.548869	1
	434	18	1	0	0	0	0	0	2	0	0	9	2	4		0.265082	0.121675	0.098189	0.515054	1
	435	20	3	0	2	0	0	0	2	0	1	5	3	4		0.406308	0.143884	0.0915524	0.358201	1
	436	19	0	0	0	0	0	0	2	1	0	9	4	3		0.276076	0.176477	0.0985657	0.448824	1
	437	17	0	0	0	0	0	0	2	0	0	9	2	4		0.203967	0.116874	0.0831853	0.595974	1
	438	17	1	0	3	0	0	0	2	0	0	5	3	3		0.326574	0.14086	0.103995	0.42845	1
	439	20	0	0	0	0	0	0	2	0	0	9	4	5		0.193723	0.155418	0.0894313	0.561695	1
	440	17	3	0	2	0	0	0	2	0	0	5	2	3		0.351046	0.14234	0.084398	0.422159	1
	441	19	0	0	0	0	0	0	2	0	0	9	5	3		0.202274	0.161992	0.0881429	0.547428	1
	442	17	2	0	2	0	0	0	2	0	0	5	1	5		0.391788	0.123373	0.108086	0.376627	1
	443	21	0	0	0	0	0	0	2	0	0	9	5	5		0.184453	0.129244	0.082073	0.603966	1
	444	19	1	0	1	0	0	0	2	0	0	7	2	5		0.284544	0.165835	0.0951735	0.454501	1
	445	19	0	0	0	0	0	0	2	1	0	9	3	4		0.219811	0.119032	0.0946578	0.566388	1
	446	19	0	0	0	0	0	0	2	0	0	9	5	3		0.185486	0.14771	0.0838394	0.583119	1
	447	19	1	0	0	0	0	0	2	0	0	9	3	4		0.193156	0.102662	0.0921238	0.611896	1
	448	20	0	0	0	0	0	0	2	0	0	9	7	2		0.169724	0.135175	0.0738405	0.621157	1
	449	21	0	0	0	0	0	0	2	0	0	9	5	5		0.177728	0.188188	0.0944444	0.53959	1
	450	22	1	0	0	0	0	0	2	1	0	9	4	5		0.236871	0.11836	0.10664	0.538028	1
	451	20	0	0	0	0	0	0	2	1	0	9	4	4		0.18132	0.126087	0.0907676	0.601879	1
	452	19	0	0	0	0	0	0	2	0	0	9	5	3		0.252358	0.138686	0.0753577	0.533757	1
	453	12	1	0	1	0	0	0	2	0	0	4	1	3		0.418974	0.133654	0.0946154	0.352821	1
	454	20	0	0	0	4	0	1	2	1	0	5	3	4		0.202706	0.398196	0.0942175	0.304881	1
	455	20	0	0	0	0	0	0	2	0	0	9	5	4		0.167967	0.124281	0.0907084	0.617197	1
	456	16	2	0	1	0	0	0	2	0	0	5	2	4		0.385155	0.215011	0.0890728	0.310706	1
	457	18	0	0	0	0	0	0	2	0	0	9	4	3		0.157779	0.110647	0.0839835	0.647545	1
	458	17	0	0	0	0	0	0	2	1	0	9	2	3		0.239217	0.119579	0.0978375	0.5436	1
	459	18	2	0	2	0	0	0	2	0	0	5	3	4		0.366701	0.157061	0.0869724	0.389109	1
	460	18	3	0	2	0	0	0	2	0	0	5	2	4		0.439318	0.149944	0.0790828	0.331544	1
	461	20	0	0	0	0	0	0	2	0	0	9	4	5		0.205642	0.154232	0.0874514	0.552529	1
	462	20	1	1	0	0	0	0	2	0	0	8	5	3		0.177338	0.133053	0.0902524	0.599703	1
	463	19	4	0	2	0	0	0	2	0	0	5	2	4		0.428408	0.146803	0.0968637	0.327744	1
	464	21	2	0	1	0	0	0	2	0	1	6	4	4		0.307564	0.155244	0.0938109	0.443095	1
	465	20	3	0	2	0	0	0	2	0	0	5	3	5		0.405973	0.221515	0.0988385	0.273838	1
	466	18	1	0	0	0	0	0	2	0	0	5	3	4		0.276432	0.184306	0.0993943	0.439868	1
	467	21	1	0	2	0	0	0	2	0	0	6.5	5	3		0.278863	0.176382	0.0824289	0.462274	1
	468	19	0	1	0	0	0	0	2	0	0	8	4	3		0.195059	0.130057	0.0909933	0.583942	1
	469	19	0	0	1	0	0	0	2	0	0	9	2	5		0.173571	0.102589	0.0809966	0.642892	1
	470	17	3	0	1	0	0	0	2	0	0	5	2	4		0.384472	0.217391	0.0879729	0.310333	1
	471	19	1	0	0	0	0	0	2	0	0	9	3	4		0.184925	0.123593	0.0826536	0.609189	1
	472	19	0	0	0	0	0	0	2	1	0	9	3	4		0.166784	0.145716	0.0944556	0.593044	1
	473	20	0	0	0	0	0	0	2	1	0	9	3	5		0.233173	0.125547	0.0969067	0.544373	1
	474	20	2	0	1	0	0	0	2	0	0	7	2	4		0.30886	0.149595	0.0837925	0.457969	1
	475	21	1	0	0	0	0	0	2	0	0	9	6	3		0.2	0.124354	0.0902478	0.585662	1
	476	21	0	0	0	0	0	0	2	1	0	9	5	4		0.168006	0.138022	0.0860896	0.607625	1
	477	17	1	0	1	1.5	0	0	2	0	0	5	2	4		0.286815	0.300977	0.0857298	0.326424	1
	478	19	0	0	0	0	0	0	2	0	0	9	3	5		0.173379	0.123985	0.0828677	0.619926	1
	479	17	3	2	8	0	0	0	2	0	0	0	0	2		0.448969	0.114555	0.0987625	0.337714	1
	480	17	2	0	1	0	0	0	2	0	0	5	2	5		0.409608	0.132111	0.101327	0.356827	1
	481	17	1	0	2	0	0	0	2	0	0	5	3	4		0.36225	0.152813	0.0950998	0.389595	1
	482	16	1	0	1	0	0	0	2	1	0	5	2	4		0.425859	0.159151	0.111493	0.303748	1
	483	18	3	0	2	0	0	0	2	1	0	5	1	4		0.426845	0.151667	0.106548	0.31506	1
	484	18	0	0	0	0	0	0	2	0	0	9	4	3		0.242091	0.124894	0.0930467	0.540127	1
	485	19	2	0	1	0	0	0	2	1	0	5	3	5		0.375953	0.153924	0.104148	0.365919	1
	486	17	2	0	2	0	0	0	2	0	0	5	2	4		0.375271	0.127692	0.0924786	0.404786	1
	487	20	0	0	0	0	0	0	2	0	0	9	5	4		0.192765	0.134947	0.0900233	0.582147	1
	488	19	0	0	0	0	0	0	2	0	0	9	5	3		0.17001	0.154748	0.0808624	0.594477	1
	489	16	1	0	2	0	0	0	2	0	0	5	2	4		0.348035	0.200764	0.0854803	0.365448	1
	490	19	0	0	0	0	0	0	2	1	0	9	4	3		0.191588	0.144123	0.0802228	0.58429	1
	491	19	0	0	0	0	0	0	2	0	0	9	4	4		0.179359	0.141438	0.0812209	0.598086	1
	492	18	1	0	0	0	0	0	2	0	0	9	2	4		0.220312	0.115914	0.0874421	0.576273	1
	493	20	0	0	0	0	0	0	2	0	0	9	5	4		0.183258	0.147926	0.0789105	0.589855	1
	494	18	3	0	2	0	0	0	2	1	0	5	1	4		0.40636	0.146792	0.0985804	0.348041	1
	495	20	0	0	3	0	0	0	2	0	0	5.5	5	4		0.312564	0.129315	0.0874363	0.470572	1
	496	20	0	0	0	0	0	0	2	0	0	9	5	4		0.197575	0.154478	0.0793172	0.568431	1
	497	18	0	0	0	0	0	0	2	1	0	9	2	4		0.224231	0.093005	0.101735	0.581421	1
	498	20	0	0	0	0	0	0	2	0	0	9	4	5		0.169064	0.125172	0.0834483	0.622167	1
	499	16	1	0	2	0	0	0	2	0	0	5	2	3		0.350445	0.142176	0.103944	0.40369	1
	500	18	0	0	0	0	0	0	2	0	0	9	3	4		0.200597	0.127401	0.0834509	0.588714	1
	501	23	0	0	0	0	0	0	2	0	0	10	7	4		0.137977	0.168114	0.0927966	0.600847	1
	502	20	0	0	0	0	0	0	2	1	0	9	3	5		0.238514	0.151559	0.0990644	0.510811	1
	503	20	0	0	0	0	0	0	2	0	0	10	5	3		0.167151	0.139944	0.0764246	0.616369	1
	504	17	1	0	1	0	0	0	2	0	0	8	2	3		0.303959	0.11595	0.0960987	0.484223	1
	505	20	0	1	0	0	0	0	2	0	0	9	5	2		0.158385	0.144824	0.0874741	0.609524	1
	506	18	0	0	0	0	0	0	2	1	0	9	2	4		0.190452	0.107833	0.0981132	0.603373	1
	507	20	0	0	0	0	0	0	2	1	0	9	4	4		0.201238	0.148039	0.0947884	0.555882	1
	508	21	1	0	0	0	0	0	2	0	0	9	4	5		0.202682	0.113017	0.106983	0.577374	1
	509	17	0	0	1	0	0	0	2	0	0	7	3	4		0.24881	0.144898	0.0954082	0.510828	1
	510	20	4	0	2	0	0	0	2	1	0	5	1	5		0.417092	0.145949	0.0886238	0.348446	1
	511	20	0	0	0	0	0	0	2	1	0	9	4	4		0.175225	0.149285	0.0901006	0.585283	1
	512	19	0	0	0	0	0	0	2	0	0	9	5	3		0.179065	0.151966	0.0852285	0.583741	1
	513	21	0	0	1	3	0	1	2	1	0	5	2	5		0.234814	0.359899	0.0992688	0.305793	1
	514	22	0	0	0	0	0	0	2	0	0	9	7	4		0.177437	0.184278	0.0807555	0.557427	1
	515	18	3	0	2	0	0	0	2	0	0	6	2	4		0.35084	0.160864	0.10048	0.387935	1
	516	20	1	0	0	0	0	0	2	1	0	9	3	4		0.26852	0.127243	0.0936159	0.510622	1
	517	20	0	0	0	0	0	0	2	0	0	9	5	4		0.173886	0.110259	0.0882383	0.627617	1
	518	23	1	0	0	0	0	0	2	1	0	10	5	4		0.179087	0.14027	0.091178	0.589362	1
	519	19	0	0	0	0	0	0	2	0	0	10	3	4		0.1664	0.145867	0.07696	0.61056	1
	520	19	0	0	0	0	0	0	2	0	0	9	4	4		0.188333	0.123384	0.0834343	0.605051	1
	521	21	4	0	2	0	0	0	2	0	0	5	2	5		0.292111	0.118704	0.0910658	0.498224	1
	522	19	0	0	0	0	0	0	2	1	0	9	3	4		0.237007	0.125453	0.0892971	0.548243	1
	523	19	0	0	0	0	0	0	2	0	0	9	4	4		0.239979	0.17082	0.08946	0.49974	1
	524	20	1	0	0	0	0	0	2	0	0	9	3	5		0.225232	0.127908	0.102348	0.544566	1
	525	16	3	0	1	0	0	0	2	0	0	5	1	4		0.406476	0.19014	0.0873979	0.315986	1
	526	17	0	0	0	0	0	0	2	0	0	5	1	4		0.268064	0.263873	0.0765889	0.391406	1
	527	21	0	0	0	0	0	0	2	0	0	9	6	4		0.197661	0.176608	0.0796385	0.546039	1
	528	19	0	0	0	0	0	0	2	0	0	9	5	3		0.170181	0.165914	0.0807229	0.583032	1
	529	20	0	0	0	0	0	0	2	0	0	9	5	4		0.163247	0.128372	0.0803468	0.628131	1
	530	22	0	0	0	0	0	0	2	0	0	10	5	5		0.172566	0.148073	0.0918357	0.587525	1
	531	21	0	0	0	0	0	0	2	1	1	9	4	4		0.19855	0.131671	0.106961	0.562877	1
	532	19	0	0	0	2	0	1	2	0	0	7	3	4		0.160636	0.300147	0.0748655	0.464156	1
	533	21	1	0	0	0	0	0	2	1	0	9	4	4		0.221641	0.138944	0.0911657	0.548406	1
	534	20	0	0	0	0	0	0	2	0	0	9	4	5		0.19538	0.144557	0.0901753	0.570101	1
	535	20	1	0	0	0	0	0	2	1	0	9	3	4		0.177126	0.103779	0.0885629	0.630681	1
	536	20	1	0	0	0	0	0	2	1	0	9	3	4		0.181069	0.138312	0.0896104	0.590909	1
	537	21	1	0	0	0	0	0	2	0	0	9	5	4		0.205356	0.144672	0.0929345	0.557094	1
	538	19	0	0	0	0	0	0	2	0	0	9	4	4		0.210978	0.112998	0.0921354	0.583834	1
	539	20	0	0	0	0	0	0	2	0	0	9	5	4		0.191684	0.142697	0.0889126	0.576706	1
	540	20	0	0	0	0	0	0	2	1	0	9	4	4		0.207555	0.168268	0.0901241	0.534053	1
	541	17.5	2	0	3	0	0	0	2	0	0	4	1	4		0.435294	0.137566	0.109435	0.317647	1
	542	17	0	1	0	0	0	0	2	0	0	8	3	3		0.260247	0.192415	0.0773534	0.470253	1
	543	16	1	0	2	0	0	0	2	0	0	5	2	4		0.365207	0.164847	0.110258	0.359628	1
	544	16	2	0	2	0	0	0	2	0	0	5	2	3		0.388981	0.14763	0.100474	0.362796	1
	545	20	1	0	0	0	0	0	2	0	0	9	4	4		0.173289	0.147719	0.0840779	0.594914	1
	546	15	3	0	1	0	1	1	2	1	0	5	0	1		0.406835	0.169125	0.0908273	0.333213	1
	547	20	0	0	0	0	0	0	2	0	0	9	6	3		0.222844	0.150672	0.0796753	0.546753	1
	548	20	1	0	0	0	0	0	2	0	0	9	4	4		0.192159	0.127692	0.0860546	0.593945	1
	549	18	1	0	1	0	0	0	2	0	0	7	2	4		0.305311	0.182486	0.0971186	0.415028	1
	550	20	1	0	0	0	0	0	2	0	0	9	5	3		0.200453	0.123173	0.0828895	0.593541	1
	551	21	1	1	0	0	0	0	2	0	0	9	5	3		0.190609	0.12887	0.0942609	0.585971	1
	552	19	0	0	0	0	0	0	2	0	0	10	3	4		0.195812	0.152647	0.0966259	0.55509	1
	553	18	1	0	0	0	0	0	2	0	0	9	3	3		0.206268	0.13152	0.0785925	0.58356	1
	554	20	1	0	1	0	0	0	2	0	0	7	3	5		0.321731	0.187712	0.0909806	0.399274	1
	555	20	5	3	9	0	0	0	2	0	0	0	0	0		0.467188	0.148878	0.0832029	0.300626	1
	556	19	0	0	0	0	0	0	2	0	0	9	4	4		0.179344	0.150085	0.0883984	0.582003	1
	557	18	2	0	1	0	0	0	2	0	0	5	4	4		0.386977	0.136047	0.0897093	0.387093	1
	558	19	1	0	0	0	0	0	2	0	0	5	2	4		0.298626	0.19937	0.09668	0.405266	1
	559	22	1	0	0	0	0	0	2	0	0	10	4	5		0.157013	0.173173	0.08496	0.584587	1
	560	19	0	0	0	0	0	0	2	0	0	9	4	4		0.194067	0.116417	0.0868664	0.602707	1
	561	16	1	0	2	0	0	0	2	1	0	5	2	3		0.370237	0.133686	0.0950187	0.401308	1
	562	20	0	0	0	0	0	0	2	0	0	9	5	3		0.270922	0.143503	0.0936463	0.491815	1
	563	23	1	0	0	0	0	1	2	1	0	6	2	5		0.247666	0.227268	0.0958574	0.429313	1
	564	19	1	0	0	0	0	0	2	0	0	9	3	4		0.185232	0.114293	0.0908755	0.609705	1
	565	19	1	0	3	0	0	0	2	1	0	5	3	4		0.372909	0.162909	0.106545	0.357697	1
	566	19	0	0	0	2	0	1	2	0	0	7	3	4		0.149645	0.279725	0.0696096	0.50102	1
	567	21	1	0	0	0	0	0	2	0	0	9	5	4		0.183307	0.128737	0.0783413	0.609614	1
	568	21	1.5	0	0	0	0	0	2	0	0	8	3	5		0.294599	0.147736	0.0856519	0.472068	1
	569	20	0	0	0	0	0	0	2	0	0	9	5	4		0.190762	0.114802	0.0947691	0.59961	1
	570	19	1	0	0	0	0	0	2	0	0	8	3	4		0.291522	0.128804	0.0860752	0.493375	1
	571	21	0	0	0	0	0	0	2	1	1	8	4	4		0.279495	0.143411	0.121059	0.455911	1
	572	19	3	0	2	0	0	0	2	0	0	5	3	4		0.38564	0.129181	0.0929066	0.392042	1
	573	19	0	0	0	0	0	0	2	0	0	9	4	4		0.194942	0.129522	0.0940627	0.581418	1
	574	20	0	0	0	0	0	0	2	0	0	9	5	4		0.17762	0.136809	0.0789363	0.60653	1
	575	19	2	0	1	0	0	0	2	0	0	5	3	3		0.32761	0.290987	0.0730063	0.3085	1
	576	21	1	0	0	0	0	0	2	0	0	9	4	5		0.230855	0.1404	0.0949501	0.533962	1
	577	19	1	0	0	0	0	0	2	0	0	9	3	4		0.243957	0.167459	0.0822314	0.506405	1
	578	19	2	0	2	0	0	0	2	0	0	5	3	5		0.378642	0.129774	0.0987812	0.392919	1
	579	20	1	0	0	0	0	0	2	0	0	9	4	4		0.186727	0.112313	0.0781983	0.622601	1
	580	19	3	0	2	0	0	0	2	0	0	5	1	5		0.313735	0.128502	0.0954397	0.462486	1
	581	18	0	0	0	2	0	2	2	0	0	5	2	3		0.222602	0.314133	0.0817723	0.38166	1
	582	18	3	0	2	0	0	0	2	0	0	5	2	4		0.384033	0.163403	0.0870047	0.365793	1
	583	18	0	0	0	0	0	0	2	1	0	9	2	4		0.202414	0.123391	0.0880365	0.585837	1
	584	20	2	1	0	0	0	0	2	1	0	8	2	3		0.210889	0.135633	0.102109	0.551368	1
	585	19	1	0	0	0	0	0	2	0	1	9	3	3		0.170603	0.115496	0.0886896	0.625311	1
	586	20	0	0	0	0	0	0	2	0	0	9	4	5		0.205847	0.141348	0.0933174	0.559189	1
	587	20	0	0	0	0	0	0	2	1	0	9	4	4		0.183242	0.110455	0.0989995	0.607304	1
	588	18	4	0	3	0	0	0	2	0	0	5	1	3		0.333748	0.193468	0.0874028	0.385226	1
	589	19	0	0	0	0	0	0	2	0	0	9	4	4		0.239898	0.144199	0.0880589	0.5279	1
	590	20	4	0	2	0	0	0	2	1	0	5	2	4		0.390051	0.150314	0.0880503	0.371584	1
	591	21	0	0	0	4	0	2	2	0	0	5	3	5		0.19509	0.330201	0.0866948	0.387751	1
	592	19	0	0	0	0	0	0	2	0	0	9	5	3		0.181463	0.169375	0.0732351	0.575673	1
	593	19	2	0	0.5	0	0	0	2	0	0	7	3	4		0.256777	0.129203	0.0995928	0.514136	1
	594	21	1	0	0	0	0	0	2	1	0	8	3	5		0.211093	0.113366	0.0980519	0.577489	1
	595	19	1	0	0	0	0	0	2	1	0	9	2	4		0.195455	0.102907	0.0874736	0.614165	1
	596	20	1	0	0	0	0	0	2	0	0	9	5	3		0.173151	0.139603	0.0725062	0.614392	1
	597	18	2	0	2	0	0	0	2	0	0	5	1	5		0.356852	0.14545	0.0926124	0.4053	1
	598	20	0	0	0	0	0	0	2	1	0	9	4	4		0.262989	0.143549	0.104203	0.489259	1
	599	20	1	0	0	0	0	0	2	0	0	9	4	4		0.186677	0.120412	0.0883861	0.604374	1
	600	20	0	0	0	0	0	0	2	0	0	9	4	5		0.165644	0.110685	0.0917808	0.631781	1
	601	21	1	0	0	0	0	0	2	0	0	9	7	2		0.163428	0.146045	0.0769531	0.61377	1
	602	19	2	0	2.5	0	0	0	2	0	0	5	2	4		0.320301	0.115663	0.0881325	0.475783	1
	603	19	2	0	2	0	0	0	2	0	0	5	5	3		0.299019	0.150572	0.08703	0.46327	1
	604	18	0	0	0	0	0	0	2	0	0	9	4	3		0.157739	0.161357	0.0784422	0.602513	1
	605	18	1	0	0	2	1	2	2	0	0	5	0	3		0.260764	0.360487	0.0774211	0.301217	1
	606	21	0	0	0	0	0	0	2	0	0	10	4	5		0.166809	0.126178	0.0876874	0.619325	1
	607	17.5	0	1	0	0	0	0	2	0	0	8	3	3		0.19197	0.114507	0.0844218	0.609208	1
	608	17	2	0	2	0	0	0	2	1	0	5	1	4		0.413669	0.123801	0.100719	0.36205	1
	609	22	0	0	0	0	0	0	2	0	0	8	7	4		0.245328	0.153598	0.0860365	0.515038	1
	610	17	1	0	2	0	0	0	2	0	0	5	3	3		0.314866	0.125672	0.0792649	0.480417	1
	611	16	3	0	1	0	0	0	2	0	0	5	1	4		0.372279	0.201317	0.0888889	0.337342	1
	612	18	0	0	0	0	0	0	2	0	0	9	3	4		0.216788	0.126558	0.0892195	0.567602	1
	613	18	1	0	0	0	0	0	2	0	0	10	3	2		0.153001	0.11991	0.0733034	0.653898	1
	614	16	0	0	0	4	1	1	2	0	1	5	0	2		0.205853	0.453348	0.0865504	0.254305	1
	615	20	0	0	0	0	0	0	2	0	0	9	5	4		0.185548	0.132171	0.0916944	0.590808	1
	616	19	0	0	0	0	0	0	2	1	0	9	3	4		0.235902	0.136977	0.102569	0.524731	1
	617	20	1	0	0	0	0	0	2	0	0	9	4	4		0.175133	0.103308	0.100053	0.621665	1
	618	18	0	0	0	0	0	0	2	0	0	9	3	4		0.258383	0.13976	0.100419	0.501437	1
	619	19	0	0	0	0	0	0	2	1	0	9	3	4		0.204185	0.123996	0.0838728	0.58817	1
	620	17	0	0	0	0	0	0	2	0	0	9	2	4		0.183507	0.107562	0.0906301	0.618027	1
	621	21	0	0	0	0	0	0	2	0	0	9	6	4		0.181253	0.122749	0.0820958	0.613955	1
	622	19	0	0	0	0	0	0	2	0	0	9	3	5		0.16461	0.129277	0.101907	0.603926	1
	623	19	1	0	0	0	0	0	2	1	0	9	1	5		0.189021	0.117253	0.103029	0.590644	1
	624	16	0	0	0	0	0	0	2	0	0	9	2	3		0.170258	0.103351	0.0886598	0.637629	1
	625	20	0	0	0	0	0	0	2	0	0	9	6	3		0.178648	0.193455	0.0776824	0.550161	1
	626	18	2	0	2	0	0	0	2	1	0	5	2	4		0.420478	0.152132	0.10646	0.320672	1
	627	19	0	0	0	0	0	0	2	0	0	9	4	4		0.162385	0.170722	0.0830829	0.584101	1
	628	18	2.5	0	2	0	0	0	2	0	0	5	3	3		0.338417	0.194553	0.0767202	0.390424	1
	629	22	1	0	0	0	0	0	2	0	0	10	5	4		0.184686	0.123978	0.114826	0.576693	1
	630	20	0	0	0	0	0	0	2	1	0	9	4	4		0.198025	0.155953	0.0953017	0.550454	1
	631	16	2	0	1	0	0	0	2	0	0	5	2	4		0.402263	0.149911	0.0893985	0.358666	1
	632	21	0	0	0	0	0	0	2	0	0	9	6	4		0.154368	0.168661	0.0796296	0.597531	1
	633	20	2	0	1	0	0	0	2	1	0	5	2	5		0.345031	0.234417	0.118221	0.302638	1
	634	20	0	0	0	0	0	0	2	0	0	9	5	4		0.187574	0.161221	0.0836636	0.567381	1
	635	21	0	0	0	0	0	0	2	0	0	9	6	4		0.18176	0.127146	0.0863734	0.604936	1
	636	16	0	0	0.5	0	0	0	2	0	0	7	2	3		0.285597	0.0893872	0.0905243	0.534302	1
	637	21	0	0	0	0	0	0	2	0	0	10	5	4		0.151472	0.15878	0.081756	0.607992	1
	638	17	3	0	1	0	0	0	2	0	0	5	3	3		0.420751	0.143842	0.0862685	0.348892	1
	639	23	1	0	0	0	0	0	2	0	1	8	6.5	3		0.220514	0.185558	0.0880197	0.505635	1
	640	21	1	0	0	0	0	0	2	0	0	9	4	5		0.234141	0.132	0.0961127	0.537577	1
	641	18	2	0	1	0	0	0	2	0	0	5	3	5		0.388388	0.150216	0.1063	0.354972	1
	642	18	0	0	0	0	0	0	2	0	0	10	3	3		0.192159	0.0995295	0.0777313	0.63058	1
	643	19	0	0	0	0	0	0	2	1	0	9	3	4		0.185707	0.106933	0.08336	0.624	1
	644	13	1	0	1	0	0	0	2	0	0	5	2	2		0.427785	0.147718	0.0924832	0.331745	1
	645	19	0	0	0	0	0	0	2	1	0	10	4	2		0.177962	0.130952	0.0809524	0.61041	1
	646	23	0	0	0	0	0	0	2	1	0	9	6	5		0.159334	0.147575	0.0819206	0.610975	1
	647	18	0	0	0	0	0	0	2	0	0	9	4	3		0.214277	0.162301	0.0926844	0.530914	1
	648	20	1	0	0	0	0	0	2	0	0	9	4	4		0.172149	0.181708	0.0739932	0.572149	1
	649	18	0	0	0	0	0	0	2	1	0	9	3	3		0.171858	0.138098	0.0847215	0.605224	1
	650	23	0	0	0	0	0	0	2	1	1	10	5	4		0.154816	0.119012	0.0826021	0.643974	1
	651	22	0	0	0	0	0	0	2	1	0	9	6	4		0.172923	0.140939	0.0864078	0.6	1
	652	19	1	0	0	0	0	0	2	0	0	10	4	2		0.187834	0.133928	0.0796539	0.598689	1
	653	21	0	0	0	0	0	0	2	1	0	9	5	4		0.1831	0.144842	0.086366	0.585692	1
	654	18	0	0	0	0	0	0	2	0	0	9	3	4		0.166351	0.149477	0.0853659	0.598556	1
	655	21	0	0	0	0	0	0	2	1	0	10	5	3		0.137483	0.176359	0.0832327	0.602833	1
	656	19	0	0	0	0	0	0	2	0	0	9	3	5		0.171048	0.120951	0.0815713	0.626091	1
	657	19	0	0	0	0	0	0	2	0	0	8	3	5		0.277499	0.126379	0.0948116	0.501256	1
	658	17	1	0	0	0	0	0	2	0	0	9	2	3		0.202045	0.131193	0.0831818	0.583864	1
	659	18	3	0	2	0	0	0	2	0	0	5	2	4		0.393159	0.179952	0.0914337	0.335753	1
	660	20	3	0	2	0	0	0	2	1	0	5	2	5		0.391667	0.139928	0.106775	0.361451	1
	661	20	0	0	0	0	0	0	2	1	0	9	4	4		0.202424	0.143044	0.0841493	0.57048	1
	662	19	0	0	0	0	0	0	2	1	0	9	2	5		0.202897	0.106547	0.104809	0.585805	1
	663	19	1	0	0	0	0	0	2	0	0	10	4	2		0.170028	0.127867	0.0822161	0.619612	1
	664	17	2	0	2	0	0	0	2	0	0	5	2	4		0.394218	0.128798	0.0802721	0.396599	1
	665	18	0	0	0	0	0	0	2	0	0	9	4	3		0.223665	0.133333	0.0815065	0.561327	1
	666	19	4	0	1	0	0	0	2	0	1	5	1	5		0.395518	0.182654	0.108906	0.312864	1
	667	19	2	0	2	0	0	0	2	1	0	5	2	5		0.405809	0.124929	0.0983644	0.370728	1
	668	20	0	0	0	0	0	0	2	1	0	9	3	5		0.244058	0.128747	0.102195	0.524839	1
	669	21	0	0	0	0	0	0	2	0	0	9	6	4		0.178462	0.130822	0.0966048	0.594218	1
	670	19	0	0	0	0	0	0	2	0	0	9	4	4		0.169046	0.151249	0.0897501	0.590107	1
	671	17	0	0	0	0	0	0	2	0	0	9	3	3		0.194201	0.129759	0.0823851	0.593764	1
	672	20	1	0	0	0	0	0	2	1	0	10	2	4		0.152874	0.0951735	0.0962039	0.65564	1
	673	21	0	0	0	0	0	0	2	0	0	9	5	5		0.166316	0.142584	0.0842105	0.606699	1
	674	21	0	0	0	0	0	0	2	1	0	9	4	5		0.195031	0.147059	0.095831	0.562193	1
	675	21	0	0	0	0	0	0	2	1	0	9	5	4		0.187887	0.186418	0.0861563	0.539486	1
	676	20	2	0	2	0	0	0	2	0	0	5	4	4		0.326517	0.142809	0.094382	0.436236	1
	677	19	2	0	3	0	0	0	2	0	0	5	3	4		0.405866	0.142849	0.0941341	0.356927	1
	678	17	3	1	2	0	0	0	2	0	0	4	2	2		0.340101	0.159089	0.0838481	0.416962	1
	679	19	0	0	0	0	0	0	2	0	0	9	3	5		0.197678	0.123839	0.0843137	0.594014	1
	680	21	0	0	0	0	0	0	2	1	0	9	5	4		0.215267	0.160305	0.0951472	0.529335	1
	681	19	0	0	0	0	0	0	2	0	0	9	3	5		0.183581	0.143909	0.0982521	0.574364	1
	682	22	1	0	0	0	0	0	2	0	1	9	4	5		0.227019	0.139164	0.0900836	0.543733	1
	683	19	0	0	0	0	0	0	2	0	0	9	6	2		0.181841	0.172637	0.0729851	0.572289	1
	684	22	1	0	0	0	0	0	2	1	0	9	5	4		0.175137	0.133168	0.0897066	0.60179	1
	685	18	0	0	0	0	0	0	2	0	0	10	3	3		0.16775	0.153464	0.0816064	0.597425	1
	686	17	2	0	2	0	0	0	2	0	0	5	2	4		0.364706	0.139349	0.0954312	0.400742	1
	687	18	3	0	2	0	0	0	2	0	0	5	1	5		0.447662	0.143465	0.0807554	0.327998	1
	688	20	5	5	7	0	0	0	2	0	0	0	1	0		0.546173	0.111735	0.0905102	0.25148	1
	689	20	0	0	0	0	0	0	2	1	1	7	2	4		0.222781	0.191634	0.0977388	0.488129	1
	690	18	2	0	2	0	0	0	2	0	0	5	1	5		0.33994	0.143533	0.0965868	0.41982	1
	691	20	0	0	0	0	0	0	2	1	0	9	4	4		0.190171	0.158165	0.0908266	0.560736	1
	692	19	0	0	0	0	0	0	2	0	0	9	4	4		0.218848	0.15755	0.0821029	0.541499	1
	693	19	0	0	0	0	0	0	2	0	0	9	4	4		0.184757	0.128162	0.0825946	0.604432	1
	694	16	2	0	2	0	0	0	2	0	0	5	1	4		0.366766	0.204646	0.0906492	0.337939	1
	695	19	0	0	0	0	0	0	2	0	0	9	4	4		0.176077	0.133121	0.0945242	0.596438	1
	696	22	0	0	0	0	0	0	2	0	0	10	6	4		0.139032	0.151532	0.0733202	0.636117	1
	697	21	0	0	0	0	0	0	2	0	0	9	5	5		0.187867	0.137199	0.0815072	0.593479	1
	698	20	3	0	2	0	0	0	2	0	0	5	3	5		0.403275	0.129477	0.0922874	0.375119	1
	699	17	1	0	2	0	0	0	2	1	0	5	2	4		0.412323	0.152503	0.100449	0.334917	1
	700	19	0	0	0	0	0	0	2	0	0	9	5	3		0.178003	0.155732	0.0825014	0.583708	1
	701	16	3	0	2	0	0	0	2	0	0	5	1	3		0.448919	0.145996	0.0964348	0.308767	1
	702	21	1	0	0	0	0	0	2	0	0	9	5	4		0.17245	0.1473	0.0849	0.5952	1
	703	22	0	0	0	0	0	0	2	0	0	9	7	4		0.188559	0.174906	0.0788991	0.557474	1
	704	17	2	0	1	0	0	0	2	0	0	5	4	3		0.411212	0.164303	0.0925455	0.332121	1
	705	20	1	0	0	0	0	0	2	0	0	9	5	3		0.198767	0.133059	0.0842043	0.583735	1
	706	19	0	0	0	0	0	0	2	0	0	9	3	5		0.227641	0.123063	0.0913732	0.557981	1
	707	19	4	0	2	0	0	0	2	0	0	5	2	4		0.350462	0.164938	0.0714066	0.413039	1
	708	21	0	0	0	0	0	0	2	0	0	9	5	5		0.173529	0.133051	0.0890828	0.604686	1
	709	20	0	0	0	0	0	0	2	0	0	9	5	4		0.169268	0.157659	0.0782755	0.594846	1
	710	20	0	0	0	0	0	0	2	0	0	9	5	4		0.17013	0.137651	0.0711938	0.62117	1
	711	19	3	0	1	0	0	0	2	0	1	5	2	5		0.417934	0.177735	0.0980566	0.306552	1
	712	18	0	0	0	0	0	0	2	1	0	9	3	3		0.159448	0.10475	0.0846272	0.651175	1
	713	20	3	0	2	0	0	0	2	1	0	5	3	3		0.301872	0.166852	0.082996	0.448532	1
	714	20	1	0	0	0	0	0	2	1	0	9	3	4		0.153317	0.169663	0.08375	0.593173	1
	715	16.5	1	0	0	0	0	0	2	1	0	7	2	2		0.313517	0.199295	0.0967969	0.390391	1
	716	20	0	0	0	0	0	0	2	0	0	9	5	4		0.177897	0.167478	0.0762415	0.57853	1
	717	17	2	0	0	3.5	2	2	2	0	0	4	1	0		0.316989	0.370314	0.0881499	0.224365	1
	718	22	1	0	0	0	0	0	2	0	0	9	5	5		0.198764	0.126652	0.0832348	0.591564	1
	719	20	0	0	0	0	0	0	2	1	0	9	3	4		0.250876	0.145831	0.0899628	0.513383	1
	720	19	1	0	0	0	0	0	2	0	0	9	3	4		0.178361	0.101982	0.0911623	0.628388	1
	721	18	1	0	0	0	0	0	2	0	0	9	2	4		0.174788	0.0921444	0.0909766	0.642251	1
	722	18	0	0	0	0	0	0	2	1	0	9	2	4		0.208091	0.117664	0.0909972	0.58302	1
	723	16	1	0	2	0	0	0	2	0	0	5	2	4		0.356277	0.137352	0.0918801	0.414678	1
	724	18	0	0	0	0	0	0	2	0	0	9	3	4		0.206273	0.135282	0.0985523	0.559946	1
	725	22	0	0	0	0	0	0	2	0	1	9	6	4		0.183655	0.179643	0.0840515	0.552501	1
	726	19	0	0	0	0	0	0	2	0	0	9	4	4		0.17237	0.157303	0.0899387	0.580337	1
	727	19	1	0	0	2	0	2	2	0	0	5	2	4		0.231472	0.336743	0.0887265	0.342797	1
	728	21	1	0	0	0	0	0	2	0	0	9	4	5		0.239221	0.150587	0.100267	0.509712	1
	729	18.5	2	0	2	0	0	0	2	0	0	5	2	5		0.330427	0.140391	0.101483	0.427758	1
	730	15	2	0	2	0	0	0	2	0	0	5	1	3		0.333993	0.178514	0.0820951	0.405505	1
	731	19	0	0	0	0	0	0	2	0	0	9	4	4		0.223273	0.165402	0.0892412	0.521914	1
	732	18	0	0	0	0	0	0	2	0	0	9	2	5		0.216621	0.124932	0.0980864	0.560525	1
	733	22	1	0	0	0	0	0	2	0	0	9	6	4		0.191413	0.146596	0.0805386	0.581606	1
	734	21	1	0	0	0	0	0	2	1	0	9	6	2		0.186053	0.126474	0.0831053	0.604158	1
	735	18	1	0	2	0	0	0	2	0	0	5	4	4		0.344313	0.152393	0.0895587	0.413735	1
	736	16	1	0	2	0	0	0	2	1	0	5	2	3		0.346936	0.12181	0.100393	0.431085	1
	737	16	2	0	1	0	1	1	2	0	0	5	0	4		0.382089	0.169568	0.0876474	0.360921	1
	738	17	4	0	1	0	0	0	2	0	0	5	2	3		0.414605	0.168551	0.0895915	0.326973	1
	739	17	0	0	0	0	0	0	2	0	0	9	2	4		0.239334	0.123077	0.0937261	0.543972	1
	740	17	0	0	0	0	0	0	2	0	0	9	3	3		0.252072	0.120432	0.0910099	0.536369	1
	741	20	4	0	2	0	0	0	2	0	0	5	3	4		0.323275	0.20398	0.0815617	0.391285	1
	742	20	1	0	0	0	0	0	2	0	0	9	3	5		0.178408	0.100468	0.089282	0.631998	1
	743	16	4	3	6	0	0	0	2	0	0	0	0	0		0.484319	0.143186	0.0890782	0.283517	1
	744	22	4	4	11	0	0	0	2	0	1	0	0	0		0.472862	0.10779	0.0784114	0.341039	1
	745	19	0	0	0	0	0	0	2	0	0	9	4	4		0.185057	0.124922	0.0781087	0.611808	1
	746	20	2	0	0	0	0	0	2	0	0	7	3	4		0.22559	0.172762	0.0952224	0.506315	1
	747	16	1	0	2	0	0	0	2	0	0	5	3	3		0.363815	0.120677	0.0965538	0.418895	1
	748	20	1	0	0	0	0	0	2	1	0	9	4	3		0.183025	0.115844	0.0734053	0.627572	1
	749	19	1	0	0	0	0	0	2	0	0	9	3	4		0.199891	0.160197	0.0872061	0.55287	1
	750	22	0	0	0	0	0	0	2	0	0	9	6	5		0.147277	0.143066	0.0838902	0.625629	1
	751	22	0	0	0	0	0	0	2	0	0	9	7	4		0.175928	0.207629	0.0824742	0.534072	1
	752	19	0	0	0	0	0	0	2	0	0	9	4	4		0.192027	0.153136	0.0672436	0.587457	1
	753	21	0	0	0	0	0	0	2	0	0	9	6	4		0.197711	0.139728	0.0930245	0.569482	1
	754	20	1	0	0	0	0	0	2	1	0	9	4	3		0.176643	0.131828	0.0889117	0.602875	1
	755	18	1	0	2	0	0	0	2	1	0	5	3	4		0.393583	0.139275	0.0878788	0.379085	1
	756	18	0	0	0	2.5	1	1	2	0	0	5	1	4		0.239879	0.402779	0.0923867	0.265136	1
	757	19	0	0	0	2	0	1	2	0	0	7	3	4		0.166388	0.322129	0.081311	0.430265	1
	758	20	1	0	0	0	0	0	2	0	0	9	4	4		0.217566	0.136802	0.0772792	0.56821	1
	759	20	0	0	0	0	0	0	2	1	0	9	4	4		0.199252	0.130518	0.0948691	0.575361	1
	760	18	0	0	0	0	0	0	2	0	0	9	3	4		0.174115	0.105885	0.0839583	0.635938	1
	761	18	0	0	0	0	0	0	2	0	0	9	4	3		0.176464	0.145607	0.0833159	0.594665	1
	762	18	2	0	2	0	0	0	2	0	0	5	4	3		0.348246	0.126929	0.0896384	0.43497	1
	763	17	2	1	1	0	0	0	2	1	0	5	1	3		0.355784	0.173048	0.0943629	0.376982	1
	764	19	0	0	0	0	0	0	2	1	0	9	3	4		0.215125	0.137432	0.0869423	0.560718	1
	765	20	0	0	0	0	0	0	2	0	0	9	5	4		0.207965	0.197863	0.0788732	0.515396	1
	766	21	0	0	0	0	0	0	2	0	0	10	4	5		0.175937	0.159531	0.0871354	0.577552	1
	767	21	0	0	0	0	0	0	2	1	0	9	5	4		0.168818	0.121724	0.0866502	0.62266	1
	768	21	0	0.5	0	0	0	0	2	1	0	8	6	3		0.273831	0.164267	0.0948502	0.466842	1
	769	17	1	0	2	0	0	0	2	0	0	5	2	4		0.336803	0.160595	0.0859356	0.416667	1
	770	24	0	0	0	0	0	0	2	1	1	9	6	5		0.293809	0.13921	0.113738	0.453066	1
	771	19	0	0	0	0	0	0	2	0	0	9	4	4		0.187271	0.137507	0.0836564	0.591723	1
	772	22	0	0	0	0	0	0	2	0	0	9	6	5		0.155879	0.134091	0.0782609	0.631917	1
	773	20	0	0	0	0	0	0	2	0	0	9	5	4		0.237611	0.171405	0.0779314	0.512832	1
	774	14	1	0	1	0	0	0	2	0	0	5	1	4		0.388285	0.139614	0.1032	0.369082	1
	775	18	0	0	0	0	0	0	2	0	0	9	3	4		0.196049	0.124346	0.0921557	0.587391	1
	776	18	4	0	2	0	0	0	2	1	0	5	1	3		0.421618	0.171353	0.0968695	0.310455	1
	777	22	1	0	0	0	0	0	2	1	0	9	5	4		0.190135	0.142108	0.085514	0.582035	1
	778	21	0	0	0	0	0	0	2	0	0	9	6	4		0.180662	0.14607	0.0976732	0.575388	1
	779	20	2	0	2	0	0	0	2	0	0	5	4	4		0.303217	0.126881	0.0964013	0.473228	1
	780	20	0	0	0	0	0	0	2	0	0	10	4	4		0.133281	0.148778	0.0873635	0.630785	1
	781	21	0	0	0	0	0	0	2	0	0	9	6	4		0.178474	0.19838	0.0891327	0.534013	1
	782	20	2	0	3	0	0	0	2	0	0	5	3	4		0.322003	0.181007	0.0807882	0.416311	1
	783	19	0	0	0	0	0	0	2	1	0	9	3	4		0.215759	0.139543	0.100527	0.543995	1
	784	19	1	0	0	0	0	0	2	0	0	9	2	5		0.160977	0.111975	0.0910189	0.636029	1
	785	18	0	0	0	0	0	0	2	0	0	9	4	3		0.209112	0.138994	0.097929	0.553669	1
	786	18	4	0	2	0	0	0	2	1	0	5	2	2		0.401548	0.167645	0.087827	0.343139	1
	787	18	3	0	2	0	0	0	2	0	0	5	2	4		0.371253	0.163437	0.087045	0.378373	1
	788	19	0	0	0	0	0	0	2	1	0	10	1	5		0.163426	0.112493	0.103787	0.620124	1
	789	18	1	0	2	0	0	0	2	0	0	5	3	5		0.355187	0.134316	0.0989564	0.411479	1
	790	17	3	0	1	0	0	0	2	0	0	5	2	4		0.40706	0.164988	0.0905093	0.3375	1
	791	18	0	0.5	0	0	0	0	2	0	0	8	3	3.5		0.191751	0.110016	0.0970005	0.6015	1
	792	20	0	0	0	0	0	0	2	0	0	9	6	3		0.192304	0.149731	0.0849839	0.573089	1
	793	19	1	0	0	0	0	0	2	0	0	9	3	4		0.166563	0.111198	0.0969792	0.625	1
	794	19	0	0	0	0	0	0	2	0	0	9	4	4		0.205611	0.119142	0.0784928	0.596645	1
	795	23	1	0	0	0	0	0	2	0	1	9	6	4		0.193634	0.17904	0.0830069	0.544221	1
	796	18	0	0	0	0	0	0	2	1	0	9	2	4		0.223398	0.145023	0.1004	0.531007	1
	797	21	0	0	0	0	0	0	2	0	0	9	6	4		0.184685	0.126361	0.076254	0.613127	1
	798	19	1	0	0	0	0	0	2	0	0	9	4	3		0.244798	0.127116	0.0963342	0.531698	1
	799	23	1	0	0	0	0	0	2	1	0	9	5	4		0.176317	0.158741	0.0898368	0.575245	1
	800	19	0	0	0	0	0	0	2	1	0	9	4	3		0.172567	0.129602	0.0859808	0.611699	1
	801	20	1	0	0	0	0	0	2	1	0	9	4	3		0.200884	0.113371	0.09641	0.58949	1
	802	19	0	0	0	0	0	0	2	0	0	9	4	4		0.194785	0.137192	0.105387	0.562693	1
	803	20	0	0	0	0	0	0	2	0	0	9	4	5		0.155342	0.132831	0.0797717	0.631963	1
	804	22	0	0	0	0	0	0	2	1	0	9	6	4		0.164998	0.113639	0.0833572	0.638054	1
	805	17	0	0	0	0	0	0	2	1	0	9	2	3		0.211092	0.10381	0.0933333	0.591989	1
	806	19	0	0	0	2	0	1	2	0	0	5	2	4		0.2319	0.296125	0.0954352	0.376699	1
	807	21	2	0	1.5	0	0	0	2	1	1	5	5	3		0.339879	0.164424	0.0851627	0.410645	1
	808	21	1	0	0	0	0	0	2	0	0	9	6	3		0.155055	0.147335	0.0699908	0.627757	1
	809	15	3	0	1	0	0	0	2	0	0	5	1	3		0.422573	0.165534	0.0987864	0.312925	1
	810	21	0	0	0	0	0	0	2	0	0	9	5	5		0.196239	0.136917	0.0970869	0.569492	1
	811	20	0	0	0	0	0	0	2	0	0	9	5	4		0.186788	0.128856	0.0856274	0.598618	1
	812	18	3	0	2	0	0	0	2	0	0	5	2	4		0.372798	0.16133	0.0760665	0.389972	1
	813	15	2	0	2	0	0	0	2	0	0	5	1	3		0.380484	0.202364	0.0940077	0.323145	1
	814	18	0	0	0	0	0	0	2	0	0	9	4	3		0.192069	0.143391	0.0804023	0.583851	1
	815	22	2	4	3	0	0	0	2	0	0	6	4	1		0.245314	0.155362	0.0856039	0.513768	1
	816	20	0	0	0	0	0	0	2	0	0	9	5	4		0.177682	0.143826	0.0831478	0.595294	1
	817	20	0	0	0	0	0	0	2	1	0	9	5	3		0.205711	0.116719	0.0931464	0.584528	1
	818	19	1	0	1	0	0	0	2	1	0	7.5	2	3		0.234031	0.155622	0.101555	0.509031	1
	819	18	1	0	1	0	0	0	2	0	0	7	4	3		0.289861	0.161124	0.087022	0.461819	1
	820	20	0	0	0	2	0	3	2	0	0	6	1	4		0.19322	0.34436	0.0870836	0.375511	1
	821	21	1	0	0	0	0	0	2	0	0	9	4	5		0.208951	0.110262	0.0880844	0.592531	1
	822	22	1	0	0	0	0	0	2	0	0	9	5	5		0.192744	0.131674	0.0924258	0.582945	1
	823	17	3	0	2	0	0	0	2	0	0	5	1	4		0.399711	0.1342	0.0960139	0.370306	1
	824	20	0	0	0	0	0	0	2	0	0	9	5	4		0.207119	0.136949	0.0790395	0.576667	1
	825	22	0	0	0	0	0	0	2	0	1	9	5	5		0.166899	0.130666	0.0960736	0.606511	1
	826	19	0	0	0	0	0	0	2	1	0	9	4	3		0.197724	0.152303	0.0842774	0.565379	1
	827	17	3	0	2	0	0	0	2	0	0	5	2	3		0.372387	0.172717	0.0856436	0.368977	1
	828	23	1	0	0	0	0	0	2	0	0	9	6	5		0.163904	0.138058	0.0851398	0.613046	1
	829	21	0	0	0	0	0	0	2	0	0	10	5	4		0.1744	0.172267	0.08256	0.570613	1
	830	17	2	0	2	0	0	0	2	0	0	5	1	5		0.358198	0.13314	0.101221	0.407616	1
	831	19	0	0	0	0	0	0	2	0	0	9	4	4		0.172272	0.144966	0.0710596	0.611597	1
	832	21	0	0	0	0	0	0	2	1	1	9	4	4		0.183407	0.133736	0.0842308	0.598516	1
	833	21	2	0	3	0	0	0	2	1	0	5	4	4		0.338297	0.17372	0.0850052	0.40303	1
	834	19	0	0	0	0	0	0	2	0	0	9	4	4		0.17539	0.129492	0.0900352	0.604932	1
	835	23	0	0	0	0	0	0	2	0	0	10	7	4		0.13577	0.131849	0.0834947	0.64908	1
	836	17	0	0	0	0	0	0	2	0	0	9	2	4		0.185938	0.126923	0.100361	0.586779	1
	837	19	0	0	0	0	0	0	2	1	0	10	3	3		0.139158	0.102426	0.0806931	0.677723	1
	838	19	0	0	0	0	0	0	2	0	0	9	3	5		0.200544	0.119107	0.0937398	0.586717	1
	839	21	4	0	3	0	0	0	2	0	0	5	1	5		0.332041	0.148803	0.108267	0.410604	1
	840	20	3	0	1.5	0	0	0	2	1	0	5	3	4		0.310882	0.212837	0.096355	0.380137	1
	841	18	0	0	0	0	0	0	2	0	0	9	4	3		0.191252	0.121784	0.0894225	0.59777	1
	842	20	0	0	0	0	0	0	2	0	0	8	4	4		0.194499	0.265231	0.0850545	0.45506	1
	843	22	0	0	0	0	0	0	2	1	0	9	6	4		0.164491	0.139162	0.0863127	0.610326	1
	844	21	1	0	0	0	0	0	2	1	0	9	4	4		0.172587	0.114672	0.0925676	0.620029	1
	845	18	0	0	0	0	0	0	2	1	0	9	3	3		0.242245	0.146238	0.0953125	0.516262	1
	846	20	1	0	0	0	0	0	2	0	0	9	4	4		0.170469	0.108889	0.0720494	0.648395	1
	847	20	0	0	0	0	0	0	2	0	0	9	6	3		0.150314	0.130975	0.0833333	0.635744	1
	848	21	1	0	0	0	0	0	2	0	0	9	5	4		0.255715	0.137383	0.0929321	0.514081	1
	849	16	3	1	1	0	0	0	2	0	0	4	2	3		0.419337	0.174699	0.0890964	0.316687	1
	850	19	0	0	0	0	0	0	2	0	0	9	4	4		0.20729	0.158542	0.0814691	0.552755	1
	851	17	2	0	2	0	0	0	2	1	0	5	1	4		0.400629	0.127559	0.111835	0.359863	1
	852	21	0	0	0	0	0	0	2	0	0	9	5	5		0.177955	0.137102	0.08037	0.60483	1
	853	21	3	0	3	0	0	0	2	0	0	5	3	5		0.385763	0.177497	0.093341	0.343341	1
	854	16	0	0	0	4	0	1	2	0	0	5	1	3		0.242381	0.375395	0.0874718	0.294695	1
	855	18	0	0	0	0	0	0	2	0	0	9	3	4		0.171747	0.126179	0.083774	0.618455	1
	856	23	0	0	0	0	0	0	2	0	0	9	7	5		0.188392	0.208094	0.0815761	0.521725	1
	857	18	0	0	0	0	0	0	2	0	0	9	4	3		0.208575	0.157694	0.0940943	0.53958	1
	858	18	1	0	0	0	0	0	2	0	0	9	2	4		0.249781	0.121632	0.0851588	0.543483	1
	859	18	4	0	2	0	0	0	2	0	0	5	2	3		0.355616	0.17732	0.0746609	0.392404	1
	860	23	0	0	0	0	0	0	2	1	0	9	7	4		0.173861	0.145186	0.0886646	0.592443	1
	861	19	0	0	0	0	0	0	2	0	0	9	4	4		0.175184	0.129821	0.0881454	0.606955	1
	862	21	1	0	0	0	0	0	2	0	0	9	5	4		0.234592	0.138978	0.101333	0.525319	1
	863	20	0	0	0	0	0	0	2	0	0	10	3	5		0.193446	0.129661	0.0938418	0.582825	1
	864	23	0	0	0	0	0	0	2	0	0	10	6	5		0.162243	0.149588	0.0880658	0.600309	1
	865	21	0	0	0	0	0	0	2	1	0	9	5	4		0.223462	0.136209	0.082967	0.557582	1
	866	18	2	0	2	0	0	0	2	1	0	5	2	4		0.320836	0.130096	0.0879164	0.461208	1
	867	20	1.5	0	1	0	0	0	2	0	0	8	3.5	4		0.311169	0.125868	0.104109	0.458854	1
	868	17	1	0	2	0	0	0	2	0	0	5	2	5		0.390459	0.122343	0.0931763	0.394203	1
	869	18	1	0	2	0	0	0	2	1	1	5	2	4		0.37084	0.123984	0.102449	0.402894	1
	870	20	1	0	0	0	0	0	2	0	0	9	4	4		0.189102	0.132057	0.0920255	0.586922	1
	871	19	1	0	0	0	0	0	2	0	0	9	4	3		0.173299	0.14	0.0801558	0.606545	1
	872	22	0	0	0	0	0	0	2	1	1	9	4	5		0.175025	0.126188	0.0979778	0.600607	1
	873	21	0	0	0	0	0	0	2	1	0	9	4	5		0.174802	0.131818	0.0963439	0.597332	1
	874	22	0	0	1	0	0	0	2	0	0	8.5	4.5	5		0.278705	0.151153	0.0931943	0.477003	1
	875	15	1	0	2	0	0	0	2	0	0	5	1	4		0.419964	0.121149	0.0912322	0.367595	1
	876	21	0	0	0	0	0	0	2	1	0	9	5	4		0.171116	0.126541	0.0758533	0.626592	1
	877	17	0	1	0	0	0	0	2	1	0	8	2	3		0.248197	0.102823	0.0880815	0.560742	1
	878	21	1	0	1	0	0	0	2	1	0	9	4	3		0.236027	0.141727	0.0831212	0.539181	1
	879	19	0	0	0	0	0	0	2	0	1	9	4	3		0.229365	0.141112	0.0742003	0.555375	1
	880	21	0	0	0	0	0	0	2	0	1	9	4	5		0.172035	0.138037	0.0875256	0.602249	1
	881	21	0	0	0	0	0	0	2	1	0	9	4	5		0.222186	0.133119	0.106377	0.538478	1
	882	16	2	0	2	0	0	0	2	0	0	5	1	4		0.364624	0.127688	0.102897	0.404624	1
	883	19	0	0	0	0	0	0	2	1	0	9	4	3		0.166667	0.173103	0.0882784	0.572109	1
	884	20	0	0	0	0	0	0	2	1	0	9	4	4		0.179312	0.105993	0.0860344	0.628973	1
	885	17	4	0	1	0	0	0	2	1	0	5	1	3		0.419135	0.153851	0.0811019	0.345853	1
	886	18	3	0	2	0	0	0	2	0	0	5	2	4		0.388357	0.194485	0.090195	0.327187	1
	887	21	0	0	0	0	0	0	2	1	0	9	4	5		0.192197	0.1093	0.0920363	0.606627	1
	888	19	5	5	7	0	0	0	2	0	0	0	0	0		0.515123	0.139792	0.079017	0.265879	1
	889	22	0	0	0	0	0	0	2	0	0	10	6	4		0.146804	0.171181	0.0786566	0.60325	1
	890	15	2	0	1	0	0	0	2	0	0	5	1	4		0.416982	0.141604	0.0984848	0.34274	1
	891	20	1	0	0	0	0	0	2	0	0	9	4	4		0.184119	0.145236	0.080584	0.589652	1
	892	21	2	0	3	0	0	0	2	0	0	5.5	3	5		0.299544	0.134226	0.0940205	0.472437	1
	893	22	1	0	0	0	0	0	2	0	1	9	6	3		0.189985	0.144128	0.0818505	0.583782	1
	894	19	0	0	0	0	0	0	2	0	0	8	4	4		0.248954	0.150123	0.10941	0.491759	1
	895	22	0	0	0	0	0	0	2	1	0	9	7	3		0.195256	0.149807	0.0898511	0.565196	1
	896	23	0	0	0	0	0	0	2	1	0	10	5	5		0.153878	0.121864	0.0958876	0.628475	1
	897	17	2	0	2	0	0	0	2	0	0	5	2	4		0.339767	0.172501	0.0873083	0.400212	1
	898	17	0	1	0	0	0	0	2	0	0	8	4	2		0.191181	0.115232	0.0818279	0.611705	1
	899	18	0	0	0	0	0	0	2	0	0	9	3	4		0.206178	0.135219	0.0937067	0.564954	1
	900	19	2	0	2	0	0	0	2	0	0	5	2	5		0.3221	0.144147	0.0895013	0.444462	1
	901	19	0	0	0	0	0	0	2	1	0	10	1	5		0.159785	0.114678	0.105907	0.619749	1
	902	18	1	0	0	0	0	0	2	0	0	9	3	3		0.264756	0.11311	0.0906707	0.531585	1
	903	21	0	0	0	0	0	0.5	2	1	1	7	2	4		0.225847	0.209745	0.0984551	0.466072	1
	904	23	1	0	0	0	0	0	2	0	1	10	5	4		0.202366	0.159042	0.0846197	0.554085	1
	905	22	0	0	0	0	0	0	2	0	0	9	6	5		0.172949	0.125199	0.0915828	0.609846	1
	906	20	0	1	0	0	0	0	2	0	0	9	5	3		0.154374	0.149797	0.0829095	0.61292	1
	907	21	5	3	9	0	0	0	2	0	1	0	0	1		0.614372	0.150506	0.088917	0.146407	1
	908	21	0	0	0	4	0	4	2	0	0	5	1	5		0.165448	0.397904	0.0788499	0.357895	1
	909	18	3	0	1	0	0	0	2	0	0	5	2	5		0.346213	0.241471	0.0910082	0.321199	1
	910	16	3	0	1	0	0	0	2	0	0	5	1	4		0.441891	0.131648	0.109389	0.316809	1
	911	15	3	3	5	0	0	0	2	0	0	1	1	0		0.462297	0.15098	0.087395	0.29944	1
	912	20	4	0	2	0	0	0	2	0	0	5	2	5		0.319613	0.130464	0.079674	0.470199	1
	913	17	2	0	2	0	0	0	2	0	0	5	2	4		0.411765	0.134828	0.0863133	0.367268	1
	914	19	0	0	0	0	0	0	2	1	0	9	4	3		0.218171	0.131771	0.0929977	0.556829	1
	915	19	0	0	0	0	0	0	2	0	0	9	3	5		0.239338	0.14294	0.10337	0.514236	1
	916	19	0	0	0	2	1	2.5	2	0	0	6	1	3		0.172299	0.389833	0.0726916	0.365079	1
	917	18	0	0	0	0	0	0	2	0	0	9	2	5		0.226319	0.102198	0.101593	0.57	1
	918	23	0	0	0	0	0	0	2	0	0	9	7	5		0.146215	0.148636	0.0784331	0.626761	1
	919	19	1	0	0	0	0	0	2	0	0	9	3	4		0.204772	0.162139	0.0945464	0.53849	1
	920	21	1	0	0	0	0	0	2	1	0	9	4	4		0.165544	0.120982	0.0810876	0.632339	1
	921	18	3	0	2	0	0	0	2	0	0	5	2	4		0.327209	0.204957	0.0856681	0.382004	1
	922	21	1	0	1	0	0	0	2	0	0	9	3	5		0.237912	0.121147	0.0879394	0.552785	1
	923	21	0	0	0	0	0	0	2	0	0	9	6	4		0.181895	0.126526	0.0817368	0.609579	1
	924	19	3	0	1	0	0	0	2	1	0	6	2	3		0.342157	0.164548	0.0823324	0.411137	1
	925	18	3	0	1	0	0	0	2	0	0	5	2	5		0.43076	0.157659	0.0991905	0.312329	1
	926	19	0	0	0	0	0	0	2	0	0	9	4	4		0.192228	0.124904	0.0883963	0.594527	1
	927	21	0	0	0	0	0	0	2	1	0	9	5	4		0.183149	0.138064	0.0830491	0.595687	1
	928	17	0	0	0	0	0	0	2	0	0	9	4	2		0.1961	0.147131	0.0830641	0.573928	1
	929	15	0	0	2	0	0	0	2	1	0	5	1	4		0.367497	0.135305	0.114882	0.382254	1
	930	19	3	0	2	0	0	0	2	1	0	5	1	5		0.405901	0.155387	0.10471	0.334218	1
	931	17	1	0	0	0	0	0	2	0	0	9	2	3		0.240223	0.126313	0.0857542	0.547542	1
	932	19	0	0	0	0	0	0	2	0	0	9	5	3		0.179548	0.131001	0.0714747	0.617869	1
	933	22	0	0	1	0	0	0	2	1	0	9	4	5		0.233369	0.138166	0.0915245	0.536834	1
	934	19	0	0	0	0	0	0	2	0	0	9	5	3		0.200482	0.174746	0.0848582	0.539914	1
	935	21	0	0	0	0	0	0	2	0	0	8	6	4		0.272652	0.146952	0.0933553	0.48693	1
	936	20	0	0	0	0	0	0	2	0	0	9	5	4		0.249293	0.128549	0.0902567	0.531692	1
	937	22	2.5	1	3.5	0	0	0	2	0	0	2.5	2.5	2.5		0.361878	0.132002	0.0915456	0.41473	1
	938	22	0	0	0.5	0	0	0	2	1	0	7	5	4		0.277726	0.171049	0.0920709	0.459207	1
	939	18	0	0	0	0	0	0	2	0	0	9	4	3		0.189259	0.134211	0.0803437	0.596402	1
	940	17	0	0	0	0	0	0	2	0	0	9	3	3		0.214792	0.138835	0.0858367	0.560366	1
	941	19	0	0	0	0	0	0	2	0	0	9	5	3		0.185913	0.164435	0.085324	0.564167	1
	942	18	0	0	0	0	0	0	2	0	0	9	4	3		0.21676	0.147318	0.0804469	0.555642	1
	943	19	1	0	0	0	0	0	2	0	0	9	3	4		0.227749	0.11665	0.084165	0.571385	1
	944	19	1	0	0	0	0	0	2	0	0	9	2	5		0.259829	0.13547	0.104274	0.500244	1
	945	20	0	0	0	0	0	0	2	0	0	9	5	4		0.215597	0.148285	0.0865044	0.549502	1
	946	15	0	0	0	0	0	0	2	0	0	9	1	3		0.194842	0.125501	0.0937536	0.585788	1
	947	20	0	0	0	0	0	0	2	1	0	9	5	3		0.214902	0.186891	0.0872829	0.511148	1
	948	18	0	0	0	0	0	0	2	0	0	9	3	4		0.164734	0.115	0.0919681	0.628351	1
	949	20	0	0	0	0	0	0	2	0	0	9	5	4		0.187068	0.18446	0.0952102	0.533316	1
	950	16	1	0	1	0	0	0	2	1	0	5	2	4		0.423245	0.15718	0.107276	0.312621	1
	951	18	0	0	0	0	0	0	2	0	0	9	4	3		0.210038	0.154182	0.0740961	0.561846	1
	952	20	0	0	0	0	0	0	2	1	0	10	3	4		0.147721	0.113234	0.109665	0.629325	1
	953	19	0	0	0	0	0	0	2	0	0	8	4	4		0.1919	0.139616	0.0772066	0.59107	1
	954	21	1	0	0	0	0	0	2	0	0	9	5	4		0.244662	0.166966	0.0843552	0.50407	1
	955	19	1	0	0	0	0	0	2	1	0	9	3	3		0.177477	0.116496	0.0898366	0.616445	1
	956	17	0	0.5	0	0	0	0	2	0	0	8	3	4		0.24735	0.148049	0.0852068	0.519453	1
	957	18	1	0	1.5	0	0	0	2	0	0	5	2	4		0.301058	0.234325	0.0824093	0.381905	1
	958	21	0	0	0	0	0	0	2	1	0	10	3	5		0.155412	0.11705	0.0965788	0.630903	1
	959	19	3	0	2	0	0	0	2	0	0	5	2	5		0.388501	0.136471	0.0911499	0.383709	1
	960	16	3	0	1	0	0	0	2	0	0	5	1	3		0.374622	0.193293	0.0869486	0.345015	1
	961	19	0	0	0	0	0	0	2	0	0	10	3	4		0.19683	0.159645	0.0877485	0.555669	1
	962	18	1	1	0	0	0	0	2	0	0	8	5	1		0.201025	0.184785	0.0819672	0.532223	1
	963	21	0	0	0	0	0	0	2	0	0	9	6	4		0.201628	0.198047	0.0742268	0.526262	1
	964	18	0	0	0	0	0	0	2	0	0	9	3	4		0.198746	0.125731	0.0770746	0.598687	1
	965	17	2	0	2	0	0	0	2	0	0	5	3	3		0.392715	0.147903	0.0821192	0.377483	1
	966	21	1	0	0	0	0	0	2	0	0	9	4	5		0.18099	0.114375	0.0848958	0.619687	1

## Sheet: Supplementary_Figure_2
Figure S2
	Bayesian Skyline: CenAsiaIII_cipR_134str_TVM.str.sky4.gm5E-7_combined.log
		Effective population size
	Time	Mean	Median	Upper	Lower
	2015.25	58.953	55.6214	103.126	34.1064
	2015.17	58.953	55.6214	103.126	34.1064
	2015.1	58.953	55.6214	103.126	34.1064
	2015.02	58.953	55.6214	103.126	34.1064
	2014.94	58.953	55.6214	103.126	34.1064
	2014.87	58.953	55.6214	103.126	34.1064
	2014.79	58.953	55.6214	103.126	34.1064
	2014.71	58.953	55.6214	103.126	34.1064
	2014.64	58.9589	55.6274	103.164	34.1096
	2014.56	58.9545	55.6274	103.126	34.1096
	2014.48	58.9523	55.6231	103.126	34.1096
	2014.41	58.9523	55.6231	103.126	34.1096
	2014.33	58.948	55.6214	103.126	34.1096
	2014.25	58.9484	55.6212	103.164	34.1064
	2014.18	58.948	55.6187	103.164	34.1064
	2014.1	58.9536	55.6212	103.18	34.1064
	2014.02	58.9259	55.6212	103.18	34.1064
	2013.95	58.9293	55.6214	103.2	34.1064
	2013.87	58.9148	55.6231	103.307	34.1096
	2013.79	58.9141	55.6231	103.307	34.1096
	2013.72	58.9143	55.6274	103.2	34.1143
	2013.64	58.9127	55.6214	103.2	34.1143
	2013.56	58.8946	55.6214	103.2	34.1422
	2013.49	58.8946	55.6231	103.18	34.1422
	2013.41	58.8959	55.6305	103.18	34.1422
	2013.33	58.9013	55.6305	103.2	34.1422
	2013.26	58.9019	55.6231	103.307	34.1422
	2013.18	58.895	55.6187	103.2	34.1422
	2013.1	58.8856	55.6182	103.18	34.1143
	2013.03	58.8875	55.6182	103.18	34.1143
	2012.95	58.9081	55.6231	103.327	34.1096
	2012.88	58.9266	55.6305	103.497	34.1422
	2012.8	58.9966	55.6446	103.833	34.1785
	2012.72	59.1537	55.6821	104.598	34.1935
	2012.65	59.619	55.8446	107.984	34.2425
	2012.57	60.4723	56.0524	115.108	34.3738
	2012.49	62.1443	56.5069	137.414	34.6921
	2012.42	64.7478	57.2987	153.615	35.1242
	2012.34	68.5535	58.4046	169.119	35.5659
	2012.26	73.1639	59.9788	180.083	36.2275
	2012.19	78.6393	62.1099	189.652	36.8796
	2012.11	84.8211	64.8311	197.366	37.6031
	2012.03	91.7196	68.4223	205.674	38.2278
	2011.96	105.642	81.0889	217.123	39.5977
	2011.88	122.817	131.495	228.049	42.4101
	2011.8	137.585	148.753	235.881	46.1404
	2011.73	147.999	156.39	240.02	51.0994
	2011.65	154.804	160.648	242.914	56.1336
	2011.57	158.768	162.809	244.122	60.7126
	2011.5	160.568	163.943	244.807	63.7866
	2011.42	162.285	164.815	245.417	66.5541
	2011.34	163.604	165.483	245.752	69.0904
	2011.27	165.102	166.281	246.41	72.6685
	2011.19	166.392	167.002	247.538	75.5658
	2011.11	167.637	167.696	248.659	78.5903
	2011.04	168.625	168.287	249.816	81.0808
	2010.96	169.28	168.667	250.041	83.1359
	2010.88	169.756	168.869	250.592	84.8136
	2010.81	170.172	169.11	250.836	86.1035
	2010.73	170.612	169.311	251.122	87.5492
	2010.65	171.123	169.576	251.681	89.0856
	2010.58	171.764	169.943	252.322	91.6326
	2010.5	172.295	170.255	253.066	94.109
	2010.42	172.838	170.543	253.961	97.3728
	2010.35	173.301	170.786	254.659	99.6121
	2010.27	174.104	171.18	256.332	104.291
	2010.19	175.063	171.682	258.267	110.473
	2010.12	176.064	172.106	261.279	114.187
	2010.04	177.026	172.52	264.021	117.066
	2009.96	177.521	172.704	265.156	118.492
	2009.89	177.872	172.83	266.685	119.381
	2009.81	178.175	172.966	267.434	120.197
	2009.73	178.404	173.1	268.352	120.77
	2009.66	178.588	173.236	268.985	121.184
	2009.58	178.793	173.337	269.543	121.467
	2009.5	178.951	173.401	269.931	121.664
	2009.43	179.034	173.466	270.114	121.764
	2009.35	179.082	173.487	270.337	121.799
	2009.27	179.102	173.499	270.468	121.829
	2009.2	179.128	173.512	270.594	121.86
	2009.12	179.18	173.537	270.98	121.984
	2009.04	179.225	173.567	271.15	121.99
	2008.97	179.252	173.59	271.343	121.994
	2008.89	179.256	173.59	271.491	121.99
	2008.81	179.261	173.594	271.491	121.994
	2008.74	179.269	173.594	271.6	121.994
	2008.66	179.267	173.594	271.6	121.99
	2008.58	179.266	173.594	271.768	121.963
	2008.51	179.23	173.59	271.768	121.799
	2008.43	178.921	173.487	271.6	121.064
	2008.36	177.843	173.124	271.491	117.757
	2008.28	174.102	172.391	270.539	27.1741
	2008.2	163.909	170.101	269.431	8.09014
	2008.13	143.671	163.648	266.681	4.30433
	2008.05	114.977	148.172	261.038	2.39477
	2007.97	82.3128	17.6636	251.132	1.02872
	2007.9	52.7372	9.98022	239.717	0.509898
	2007.82	31.021	7.11282	221.069	0.296879
	2007.74	17.6778	5.02462	196.884	0.214745
	2007.67	NaN	NaN	NaN	NaN

## Sheet: Supplementary_Figure_3
Figure S3
Randomization 1	Run	South_Asia to Africa	South_Asia to East_Asia	South_Asia to Europe	Proportion of time spent in South_Asia
	result.1	6	7	3	0.38543
	result.2	8	5	7	0.350365
	result.3	3	1	2	0.307887
	result.4	0	0	0	0.119074
	result.5	6	6	8	0.543912
	result.6	1	1	0	0.14338
	result.7	9	10	6	0.371202
	result.8	1	1	0	0.107994
	result.9	0	0	0	0.136112
	result.10	0	0	0	0.126314
	result.11	0	0	0	0.0895721
	result.12	0	1	0	0.130339
	result.13	1	0	0	0.114345
	result.14	7	5	3	0.325276
	result.15	7	6	9	0.59244
	result.16	8	10	9	0.541267
	result.17	0	1	0	0.13089
	result.18	0	0	0	0.105438
	result.19	0	0	0	0.11
	result.20	7	8	6	0.529886
	result.21	1	0	0	0.145883
	result.22	7	7	9	0.461679
	result.23	0	0	0	0.155912
	result.24	9	10	10	0.482737
	result.25	8	10	7.5	0.44862
	result.26	0	1	1	0.18237
	result.27	0	1	1	0.134261
	result.28	1	1	1	0.139105
	result.29	2	0	1	0.14874
	result.30	0	0	1	0.107682
	result.31	7	8	10	0.546908
	result.32	0	0	0	0.11318
	result.33	5	9	5	0.297865
	result.34	0	0	0	0.101558
	result.35	6	8	9	0.548679
	result.36	5	3	6	0.307549
	result.37	0	0	0	0.220442
	result.38	0	0	0	0.0949052
	result.39	0	0	0	0.107877
	result.40	1	0	0	0.0882494
	result.41	0	0	0	0.128472
	result.42	3	0	1	0.117307
	result.43	4	3	2	0.476376
	result.44	0	0	0	0.120467
	result.45	5	5	2	0.213233
	result.46	0	0	0	0.092717
	result.47	7	7	8	0.422537
	result.48	0	0	0	0.110518
	result.49	1	1	0	0.130336
	result.50	1	1	0	0.1406
	result.51	3	0	0	0.203534
	result.52	0	0	0	0.106889
	result.53	2	3	2	0.172371
	result.54	0	0	0	0.187567
	result.55	1	1	0	0.124049
	result.56	4	3	1	0.191945
	result.57	2	0	0	0.154914
	result.58	1	0	0	0.128088
	result.59	0	0	0	0.121706
	result.60	0	0	1	0.124157
	result.61	7	9	3	0.392583
	result.62	3	3	4	0.287179
	result.63	0	1	2	0.260647
	result.64	1	0	0	0.15532
	result.65	6	8	9	0.483516
	result.66	9	8	4	0.40005
	result.67	9	8	8	0.505532
	result.68	0	0	0	0.143463
	result.69	0	0	0	0.103224
	result.70	1	0	0	0.0993457
	result.71	11	12	10	0.527814
	result.72	6	5	4	0.369751
	result.73	1	0	0	0.109544
	result.74	1	2	0	0.125204
	result.75	2	2	1	0.167889
	result.76	11	11	10	0.49237
	result.77	0	0	0	0.0748852
	result.78	0	0	0	0.098854
	result.79	0	0	0	0.159798
	result.80	7	8	9	0.552238
	result.81	1	1	0	0.165789
	result.82	0	0	0	0.127339
	result.83	7	8	8	0.411402
	result.84	0	0	0	0.110178
	result.85	9	9	8	0.432383
	result.86	5	8	10	0.48181
	result.87	2	0	0	0.0777444
	result.88	0	0	0	0.103171
	result.89	1	0	0	0.11956
	result.90	4	3	1	0.214286
	result.91	4	2	1	0.217511
	result.92	2	4	0	0.166024
	result.93	7	7	8	0.450691
	result.94	10	7	8	0.556742
	result.95	9	8	8	0.511658
	result.96	3	5	4	0.296213
	result.97	8	7	8	0.501637
	result.98	8	9	10	0.542439
	result.99	5.5	7.5	1	0.267419
	result.100	5	3	3	0.367012
	result.101	8	9	9	0.563595
	result.102	10	10	6	0.474066
	result.103	8	9	10	0.481426
	result.104	1	0	0	0.140991
	result.105	0	0	0	0.0817375
	result.106	1	1	0	0.138285
	result.107	2	0	0	0.126669
	result.108	1	1	2	0.223561
	result.109	2	5	0	0.113301
	result.110	8	10.5	9	0.527789
	result.111	1	1	0	0.109395
	result.112	3	3	5.5	0.322343
	result.113	11	11	6	0.461509
	result.114	0	0	0	0.0976977
	result.115	2	0	0	0.201603
	result.116	11	13	10	0.553092
	result.117	1	1	0	0.168289
	result.118	1	3	0	0.167044
	result.119	2	1	0	0.172489
	result.120	0	0	0	0.189597
	result.121	1	1	0	0.140248
	result.122	1	1	0	0.15884
	result.123	1	2	1	0.123752
	result.124	0	0	0	0.102187
	result.125	1	0	0	0.157876
	result.126	0	0	0	0.114279
	result.127	2	0	0	0.161706
	result.128	0	0	0	0.1334
	result.129	1	0	1	0.132483
	result.130	10	10	8	0.508151
	result.131	6	6	11	0.543589
	result.132	0	0	1	0.0815731
	result.133	0	0	0	0.12556
	result.134	3	0	2	0.284922
	result.135	0	1	0	0.107362
	result.136	1	0	0	0.128815
	result.137	3	1	0	0.301437
	result.138	3	0	0	0.260508
	result.139	1	0	3	0.342989
	result.140	1	0	0	0.149772
	result.141	3	1	1	0.148213
	result.142	10	11	9	0.598825
	result.143	1	0	0	0.118529
	result.144	0	0	0	0.101712
	result.145	4	3	2	0.247039
	result.146	0	0	0	0.0767791
	result.147	1	0	0	0.120638
	result.148	3	7	2	0.207559
	result.149	1	1	0	0.198723
	result.150	0	1	1	0.209732
	result.151	1	3	2	0.295695
	result.152	0	0	0	0.0864568
	result.153	0	0	0	0.0980978
	result.154	1	0	0	0.13214
	result.155	0	0	0	0.116372
	result.156	1	0	0	0.135861
	result.157	2.5	5.5	7	0.401906
	result.158	7	7	7	0.436747
	result.159	9	11	10	0.542778
	result.160	6	7	2	0.286169
	result.161	8	7	6	0.416506
	result.162	0	0	0	0.0954813
	result.163	0	0	0	0.128168
	result.164	7	6	8	0.482459
	result.165	11	11	10	0.534445
	result.166	1	2	0	0.198073
	result.167	2	0	0	0.136385
	result.168	6	6	2	0.242206
	result.169	1	0	0	0.183662
	result.170	0	0	0	0.0907814
	result.171	1	0	0	0.148064
	result.172	1	1	0	0.150423
	result.173	0	0	0	0.0980459
	result.174	1	0	0	0.120992
	result.175	11	12	11	0.570005
	result.176	0	0	0	0.104842
	result.177	4	2	0	0.375528
	result.178	1	0	0	0.0957766
	result.179	0	0	0	0.105575
	result.180	3	4	1	0.231886
	result.181	2	1	0	0.168617
	result.182	1.5	0	0	0.246809
	result.183	0	0	0	0.08179
	result.184	0	0	0	0.122093
	result.185	0	0	0	0.104415
	result.186	6	9	3	0.244826
	result.187	0	0	0	0.130532
	result.188	1	0	1	0.240775
	result.189	0	0	0	0.119424
	result.190	0	0	0	0.0907699
	result.191	10	10	9	0.567937
	result.192	8	10	9	0.491924
	result.193	0	0	0	0.100986
	result.194	0	0	0	0.0944821
	result.195	6	7	7	0.554284
	result.196	6	6	5	0.339091
	result.197	5	7	1	0.234413
	result.198	0	0	0	0.156075
	result.199	0	0	0	0.0823034
	result.200	3	3	2	0.257502
	result.201	1	0	0	0.0862911
	result.202	3	3	3	0.208904
	result.203	4	3	3	0.238849
	result.204	0	0	0	0.100295
	result.205	0	0	0	0.102488
	result.206	6	10	7	0.466855
	result.207	11	10	11	0.568825
	result.208	0	0	0	0.101935
	result.209	10	10	8	0.479577
	result.210	1	0	0	0.138858
	result.211	0	0	0	0.104397
	result.212	0	0	0	0.090612
	result.213	10	11	10	0.537528
	result.214	1	0	0	0.0794745
	result.215	4	6	4	0.244981
	result.216	0	0	0	0.144103
	result.217	10	11	11	0.593221
	result.218	11	12	10	0.567243
	result.219	1	1	0	0.104828
	result.220	0	1	0	0.145103
	result.221	6	7	2	0.311352
	result.222	0	0	0	0.0890559
	result.223	0	0	0	0.106618
	result.224	0	0	0	0.114273
	result.225	1	1	0	0.128666
	result.226	1	0	0	0.120476
	result.227	0	0	0	0.0922018
	result.228	0	0	0	0.114346
	result.229	0	0	0	0.124934
	result.230	9	10	6	0.431491
	result.231	5	4	7	0.431834
	result.232	6	1	4	0.245207
	result.233	7	5	10	0.540281
	result.234	0	1	2	0.205638
	result.235	6	9	8	0.583057
	result.236	1	0	0	0.152068
	result.237	1	0	0	0.136642
	result.238	5	5	5	0.30948
	result.239	3	1	2.5	0.316414
	result.240	1	2	0	0.165656
	result.241	7	7	12	0.495918
	result.242	0	0	0	0.0738177
	result.243	0	1	0	0.202671
	result.244	0	0	0	0.103843
	result.245	10	10	10	0.50435
	result.246	0	0	0	0.0951635
	result.247	8	9	8	0.538548
	result.248	10	11	9	0.493431
	result.249	1	1	1	0.269363
	result.250	6	8	8	0.5079
	result.251	0	0	0	0.165035
	result.252	1	2	0	0.156473
	result.253	0	0	0	0.147352
	result.254	1	0	1	0.118912
	result.255	9	10	12	0.570924
	result.256	2	4	3	0.162297
	result.257	11	12	12	0.64298
	result.258	0	0	0	0.0944932
	result.259	2	3	2	0.191178
	result.260	0	0	0	0.0858415
	result.261	0	0	0	0.159688
	result.262	1	1	3	0.304448
	result.263	0	0	0	0.13867
	result.264	0	0	0	0.104972
	result.265	0	1	0	0.0851987
	result.266	11	11	9	0.592627
	result.267	9	11	9	0.552283
	result.268	1	0	0	0.113602
	result.269	0	0	0	0.136874
	result.270	4	0	0	0.178304
	result.271	10	10	8	0.50051
	result.272	1	1	0	0.121709
	result.273	10	8.5	9	0.519046
	result.274	4	2	3	0.36849
	result.275	2	1	0	0.146002
	result.276	0	0	1	0.118815
	result.277	1	1	0	0.097986
	result.278	9	12	10	0.447187
	result.279	0	2	0	0.10744
	result.280	0	0	0	0.14242
	result.281	0	0	1	0.262157
	result.282	0	0	0	0.102723
	result.283	0	0	0	0.0806753
	result.284	10	11	9	0.605361
	result.285	2	0	1	0.150364
	result.286	3	0	0	0.176809
	result.287	0	0	0	0.11947
	result.288	3	4	1	0.199161
	result.289	1	0	0	0.125054
	result.290	1	0	0	0.111689
	result.291	6	4	8	0.448756
	result.292	1	0	0	0.20043
	result.293	9	10	8	0.572661
	result.294	0	0	0	0.18217
	result.295	8	7	5	0.27369
	result.296	0	0	0	0.078081
	result.297	0	0	0	0.0795928
	result.298	0	0	0	0.135626
	result.299	1	0	0	0.113252
	result.300	3	5	4	0.238721
	result.301	1	0	0	0.10396
	result.302	4	2.5	6	0.376037
	result.303	4	0	0	0.201562
	result.304	1	0	0	0.13417
	result.305	0	0	0	0.0794201
	result.306	1	0	1	0.26749
	result.307	0	0	0	0.084822
	result.308	1	0	2	0.24519
	result.309	2	2	0	0.16599
	result.310	2	0	1	0.206073
	result.311	1	0	0	0.108311
	result.312	2	0	2	0.195978
	result.313	9	8	8	0.549457
	result.314	0	0	0	0.0518277
	result.315	6	8	8	0.511303
	result.316	0	0	0	0.0972713
	result.317	1	0	0	0.110216
	result.318	12	12	10	0.576996
	result.319	2	1	0	0.138481
	result.320	1	0	0	0.106932
	result.321	0	0	0	0.12829
	result.322	5	7	2	0.299536
	result.323	0	0	0	0.155747
	result.324	1	1	0	0.167991
	result.325	0	0	1	0.118604
	result.326	12	10	10	0.57389
	result.327	0	0	0	0.122578
	result.328	0	0	0	0.150887
	result.329	2.5	1.5	2.5	0.19995
	result.330	2	4	0	0.191363
	result.331	9	11	9	0.546441
	result.332	11	12	12	0.561468
	result.333	1	1	0	0.2035
	result.334	0	0	0	0.131989
	result.335	6	9	2	0.270968
	result.336	0	0	0	0.0994436
	result.337	3	4	1	0.223716
	result.338	8	8	11	0.537098
	result.339	2	5	1	0.204645
	result.340	0	0	0	0.0908967
	result.341	0	0	1	0.13402
	result.342	8	6	11	0.454674
	result.343	0	0	0	0.135751
	result.344	10	7	3	0.440787
	result.345	5	3	1	0.204091
	result.346	0	0	0	0.0964868
	result.347	1	2	0	0.161076
	result.348	9	9	9	0.489732
	result.349	2	0	1	0.121577
	result.350	1	0	1	0.131484
	result.351	0	0	0	0.109894
	result.352	11	10	9.5	0.526696
	result.353	0	0	0	0.149511
	result.354	7	9	9.5	0.45453
	result.355	10	8	10	0.594374
	result.356	0	0	0	0.0630295
	result.357	3	1	2	0.392685
	result.358	0	0	0	0.093633
	result.359	1	2	3	0.269616
	result.360	0	0	0	0.104007
	result.361	5	8	7	0.496512
	result.362	0	0	0	0.0990887
	result.363	0	0	0	0.145782
	result.364	8	9	4	0.422513
	result.365	10	9	9	0.609382
	result.366	0	0	0	0.107266
	result.367	1	0	0	0.117825
	result.368	10	8	9	0.566867
	result.369	0	0	1	0.110555
	result.370	5	6	8	0.497253
	result.371	6	6	10	0.472919
	result.372	0	0	0	0.132846
	result.373	3	1	3	0.324228
	result.374	1	0	0	0.16403
	result.375	8	7	10	0.489402
	result.376	0	1	0	0.116763
	result.377	0	2	0	0.136791
	result.378	0	0	0	0.186847
	result.379	0	2	3	0.284035
	result.380	0	0	0	0.10673
	result.381	0	0	0	0.0852888
	result.382	10	8	11	0.550844
	result.383	0	1	1	0.263559
	result.384	6	8	8	0.461615
	result.385	1	0	0	0.127853
	result.386	8	9	8	0.444083
	result.387	1	0	1	0.10473
	result.388	5.5	7	8	0.407724
	result.389	0	0	0	0.142098
	result.390	3	6	1	0.201612
	result.391	2	1	4	0.363865
	result.392	0	0	0	0.113462
	result.393	9	11	10	0.508047
	result.394	2	0	0	0.184775
	result.395	5	5	4	0.259697
	result.396	12	11	10	0.624172
	result.397	0	0	0	0.171469
	result.398	0	1	0	0.172374
	result.399	0	1	0.5	0.253941
	result.400	0	0	0	0.0984685
	result.401	0	0	0	0.124792
	result.402	2	0	1	0.227485
	result.403	1	0	0	0.0957995
	result.404	0	0	0	0.149414
	result.405	1	2	0	0.140335
	result.406	0	0	0	0.103823
	result.407	3	3	4	0.342876
	result.408	9	8	9	0.573966
	result.409	2	0	0	0.0872869
	result.410	4	4	2	0.212979
	result.411	0	0	0	0.152512
	result.412	7	11	9	0.492361
	result.413	2	4	2	0.17061
	result.414	8	10	5	0.355503
	result.415	9	10	10	0.450429
	result.416	0	0	0	0.105157
	result.417	0	1	0	0.115295
	result.418	6	7	8	0.407881
	result.419	0	0	1	0.261789
	result.420	0	0	0	0.135656
	result.421	0	0	0	0.114838
	result.422	1	1	0	0.123546
	result.423	11	10	9	0.418643
	result.424	0	0	0	0.107792
	result.425	0	0	1	0.113978
	result.426	6	8	6	0.400574
	result.427	8	6	1	0.31649
	result.428	0	0	0	0.114071
	result.429	1	0.5	0	0.113716
	result.430	3	1	2	0.336406
	result.431	8	9	4	0.492626
	result.432	0	0	0	0.136525
	result.433	5	7	7	0.486408
	result.434	2	0	0	0.12262
	result.435	10	12	8	0.45821
	result.436	9	8	7	0.486767
	result.437	9	11	6	0.632684
	result.438	1	0	0	0.157868
	result.439	6	2.5	6	0.415213
	result.440	1	0	0	0.107545
	result.441	7	7	6	0.370472
	result.442	5	5	1	0.221217
	result.443	6	7	9	0.50381
	result.444	0	1	0	0.0875849
	result.445	2	4	0	0.191629
	result.446	1	0	0	0.126709
	result.447	0	0	0	0.11178
	result.448	2.5	4	2	0.212437
	result.449	0	0	0	0.120743
	result.450	0	0	0	0.0957527
	result.451	0	0	0	0.121721
	result.452	5	4	7	0.400134
	result.453	11	12	12	0.610526
	result.454	5	6	1	0.279939
	result.455	0	0	0	0.118262
	result.456	9	11	10	0.555509
	result.457	1	1	0	0.15343
	result.458	5	4	2	0.225537
	result.459	0	0	1	0.150799
	result.460	0	1	0	0.12401
	result.461	6	7	10	0.535383
	result.462	0	1	2	0.246158
	result.463	1	2	0	0.170617
	result.464	2	3	1	0.180957
	result.465	2	3	1	0.184032
	result.466	4	3	3	0.204527
	result.467	2	0	1	0.101148
	result.468	0	0	0	0.11931
	result.469	0	0	0	0.0955814
	result.470	10	10	8	0.485012
	result.471	3	2	2	0.194488
	result.472	6	4	7	0.488724
	result.473	0	0	0	0.102545
	result.474	0	0	0	0.0831502
	result.475	0	1	0	0.113766
	result.476	1	0	0	0.120719
	result.477	0	0	0	0.147436
	result.478	1	0	0	0.119151
	result.479	1	1	0	0.165448
	result.480	5	5	6	0.411523
	result.481	0	0	0	0.101899
	result.482	0	0	0	0.0979564
	result.483	10	9	10	0.569573
	result.484	1	3	1	0.250613
	result.485	0	0	0	0.121475
	result.486	0	0	0	0.162644
	result.487	1	0	0	0.112312
	result.488	10	7	9	0.562262
	result.489	0	0	0	0.0844255
	result.490	1	0	0	0.132957
	result.491	10	10	10	0.515125
	result.492	4	9	9	0.522062
	result.493	0	1	0	0.150842
	result.494	7	6	8	0.531387
	result.495	0	0	0	0.135848
	result.496	0	0	0	0.11036
	result.497	6	6	6	0.499193
	result.498	5	9	8	0.516333
	result.499	12	11	9	0.557459
	result.500	6.5	9	6	0.402202
Randomization 2	run	South_Asia to Africa	South_Asia to East_Asia	South_Asia to Europe	Proportion of time spent in South_Asia
	result.1	0	0	0	0.101058
	result.2	7	5	4	0.449654
	result.3	5	10	6	0.325784
	result.4	0	2	0	0.135216
	result.5	4	3	2	0.2836
	result.6	0	0	0	0.0924875
	result.7	0	0	0	0.100603
	result.8	0	0	0	0.10568
	result.9	0	0	0	0.0898136
	result.10	0	0	0	0.0946081
	result.11	0	0	0	0.0729201
	result.12	0	0	0	0.0988226
	result.13	0	3	0	0.113601
	result.14	5	2	1	0.246713
	result.15	1	0	1	0.0827574
	result.16	9	11	11	0.496829
	result.17	9.5	12	13	0.582979
	result.18	0	0	1	0.133844
	result.19	8	10	10	0.437511
	result.20	2	0	3	0.268483
	result.21	1	0	0	0.0789802
	result.22	0	1	0	0.0824503
	result.23	5	6	5	0.289413
	result.24	11	11	12	0.484661
	result.25	7	10	8	0.475636
	result.26	6	11	8	0.375779
	result.27	5	6	4	0.292659
	result.28	6	6	5	0.279772
	result.29	10	8	11	0.547923
	result.30	5	3	2	0.233519
	result.31	1	4	1	0.156587
	result.32	0	1	0	0.0972739
	result.33	0	0	0	0.0802643
	result.34	13	7	12	0.569172
	result.35	0	1	0	0.114974
	result.36	3	1	0	0.128453
	result.37	1	0	0	0.0872537
	result.38	0	0	0	0.113707
	result.39	0	0	1	0.142007
	result.40	4.5	3	1	0.303197
	result.41	0	0	0	0.085414
	result.42	1	2	1	0.139
	result.43	5	4	3	0.329949
	result.44	1	1	0	0.0901968
	result.45	3	0	0	0.152242
	result.46	0	0	0	0.0941626
	result.47	7	7.5	6	0.36349
	result.48	6	10	5	0.307666
	result.49	1	0	1	0.13295
	result.50	0	0	0	0.130528
	result.51	10	9	6	0.427009
	result.52	1	0	0	0.0948774
	result.53	0	0	0	0.100241
	result.54	2	0	0	0.120425
	result.55	9	9	10	0.541109
	result.56	0	0	0	0.0975171
	result.57	0	0	0	0.100574
	result.58	5	0	1	0.120339
	result.59	2	3	1	0.156234
	result.60	1	1	0	0.160551
	result.61	7	9.5	6	0.340378
	result.62	1	0	0	0.103275
	result.63	0	0	0	0.0923779
	result.64	10	12	12	0.497025
	result.65	1	0	0	0.0768212
	result.66	0	0	1	0.0895458
	result.67	9	9	10	0.50579
	result.68	4	0	0	0.0976466
	result.69	6	2	4	0.284922
	result.70	11	9	12	0.540854
	result.71	8	7	8	0.454517
	result.72	3	2	2	0.264398
	result.73	0	0	1	0.133774
	result.74	0	0	0	0.101902
	result.75	0	1	0	0.0747211
	result.76	0	0	0	0.104084
	result.77	0	0	0	0.0885631
	result.78	4	6	2	0.195825
	result.79	5	7	4	0.238196
	result.80	0	0	0	0.138795
	result.81	1	0	0	0.105607
	result.82	3	3	2	0.233929
	result.83	3	6	1	0.224131
	result.84	0	0	0	0.129596
	result.85	10.5	10	10	0.44251
	result.86	0	0	0	0.0789891
	result.87	11	12	13	0.630072
	result.88	0	0	0	0.0952936
	result.89	0	0	1	0.0830314
	result.90	0	0	0	0.0768699
	result.91	0	0	0	0.0669895
	result.92	9	6	8	0.405922
	result.93	1	0	2	0.147572
	result.94	1	1	1	0.102527
	result.95	0	0	0	0.107491
	result.96	10	11	10	0.528927
	result.97	3	6	3	0.202627
	result.98	1.5	2	3	0.296465
	result.99	9	13	11	0.511085
	result.100	6	6	6	0.309976
	result.101	3	0	1	0.152046
	result.102	5	6	4	0.291857
	result.103	0	0	0	0.0963498
	result.104	1	0	1	0.168891
	result.105	0	0	0	0.122704
	result.106	1	1	2	0.271245
	result.107	0	0	0	0.0951578
	result.108	0	1	1	0.125627
	result.109	0	0	1	0.090525
	result.110	3	3	1	0.151004
	result.111	9	11	11	0.532941
	result.112	10	11.5	11	0.570705
	result.113	12	10	12	0.576883
	result.114	0	1	1	0.0947701
	result.115	2	0	1	0.199283
	result.116	0	0	0	0.0959818
	result.117	3	2	1	0.187105
	result.118	2	0	0	0.150957
	result.119	0	0	0	0.0780392
	result.120	0	0	0	0.115538
	result.121	0	0	0	0.0867963
	result.122	0	0	1	0.125168
	result.123	1	0	0	0.150524
	result.124	2	1	0	0.144358
	result.125	6	11	8	0.38061
	result.126	9	12	13	0.596122
	result.127	0	0	0	0.119992
	result.128	5	8	5	0.278377
	result.129	0	0	0	0.149132
	result.130	1	1	3	0.105818
	result.131	10	9	10	0.553007
	result.132	0	0	0	0.116845
	result.133	0	0	1	0.0774061
	result.134	4	7	4	0.320906
	result.135	1	1	0	0.123485
	result.136	0	0	0	0.0824171
	result.137	10.5	9	10	0.535909
	result.138	9	10	11	0.496818
	result.139	0	0	0	0.084716
	result.140	0	0	0	0.113676
	result.141	4	0	1	0.155372
	result.142	0	0	0	0.127984
	result.143	0	0	0	0.0796632
	result.144	8	11	9	0.546267
	result.145	0	0	0	0.0901744
	result.146	0	0	0	0.0948962
	result.147	0	0	2	0.14322
	result.148	8.5	10	11	0.394025
	result.149	0	0	0	0.0915471
	result.150	9	10.5	10	0.472976
	result.151	2	0	0	0.0775419
	result.152	0	1	0	0.116531
	result.153	7	6	7	0.474969
	result.154	0	0	0	0.0827583
	result.155	0	0	0	0.0888263
	result.156	0	2	0	0.148111
	result.157	9	8	7	0.498682
	result.158	11	11	13	0.622241
	result.159	1	0	0	0.142392
	result.160	0	0	1	0.0997447
	result.161	0	0	0	0.0792729
	result.162	7	9	8	0.453026
	result.163	0	0	0	0.0911474
	result.164	7	8	6	0.364877
	result.165	1	1	0	0.0858048
	result.166	2	0	0	0.0722816
	result.167	0	0	0	0.185905
	result.168	1	0	0	0.100572
	result.169	0	0	0	0.100795
	result.170	4	3	3	0.276347
	result.171	9	11	11	0.54636
	result.172	1	1	0	0.187771
	result.173	10	7	8	0.501167
	result.174	11	13	12	0.580185
	result.175	11	12	12	0.611372
	result.176	9	12	11	0.584484
	result.177	9	11	12	0.559968
	result.178	0	1	1	0.156315
	result.179	9	11	9	0.493136
	result.180	9	12	12	0.565198
	result.181	5	2	1	0.257257
	result.182	9	10	9	0.511302
	result.183	0	0	0	0.0882646
	result.184	9	9	11	0.565098
	result.185	1	1	0	0.123418
	result.186	8	10	10	0.567938
	result.187	0	0	0	0.116197
	result.188	0	0	0	0.141895
	result.189	0	0	0	0.118526
	result.190	6	7	5	0.404722
	result.191	7	8	8	0.421269
	result.192	0	0	0	0.0752643
	result.193	2	0	0	0.121041
	result.194	1	1	0	0.129419
	result.195	1	0	0	0.134675
	result.196	9	10	10	0.52755
	result.197	8	9	9	0.461817
	result.198	3	0	0	0.1174
	result.199	0.5	0	1	0.0962365
	result.200	4	4	5	0.241012
	result.201	10	11	11	0.487894
	result.202	7	9	6	0.350908
	result.203	9	7	10	0.46463
	result.204	6	10	4	0.267102
	result.205	1	0	0	0.11212
	result.206	2	0	0	0.142893
	result.207	1	1	0	0.202442
	result.208	2	0	0	0.125399
	result.209	0	0	0	0.124863
	result.210	4	9	4.5	0.327808
	result.211	8	7	8	0.533545
	result.212	1	0	1	0.100041
	result.213	0	1	1	0.0932444
	result.214	0	0	0	0.108055
	result.215	0	0	0	0.124487
	result.216	0	0	0	0.0996214
	result.217	0	0	0	0.0910537
	result.218	12	11	13	0.595736
	result.219	0	1	0	0.12236
	result.220	2	0	0	0.155148
	result.221	4	7	3	0.214545
	result.222	4	3	1	0.241463
	result.223	0	0	0	0.0889275
	result.224	0	0	0	0.0941513
	result.225	8	6	8	0.447114
	result.226	5	7	3	0.267282
	result.227	8	7	7	0.40852
	result.228	3	2	1	0.124468
	result.229	3	5	1	0.182759
	result.230	2	0	1	0.162176
	result.231	10	8	11	0.539519
	result.232	1	3	0	0.116962
	result.233	10	6	11	0.533304
	result.234	2.5	1	4	0.356701
	result.235	0	0	0	0.102602
	result.236	8	10	9	0.423103
	result.237	0	1	1	0.0916805
	result.238	0	1	0	0.114262
	result.239	6	8	6	0.394885
	result.240	7	6	5	0.277199
	result.241	0	0	0	0.064358
	result.242	2	0	0	0.10803
	result.243	1	0	0	0.129147
	result.244	2	0	0	0.106395
	result.245	6	6	6	0.285011
	result.246	0	2	0	0.148305
	result.247	1	2	1	0.201046
	result.248	10	10	11	0.47605
	result.249	11	11	10	0.497315
	result.250	10	9	9	0.537128
	result.251	0	0	0	0.11206
	result.252	0	0	0	0.0989375
	result.253	0	0	0	0.160984
	result.254	0	0	0	0.0733655
	result.255	0	0	0	0.0666768
	result.256	9	6	7	0.482896
	result.257	0	1	0	0.105941
	result.258	0	0	0	0.0919014
	result.259	5	6	3	0.282792
	result.260	5	3	5	0.389248
	result.261	11	13	12	0.594572
	result.262	0	0	0	0.105017
	result.263	0	0	0	0.121639
	result.264	0	0	1	0.104284
	result.265	1	0	0	0.0866203
	result.266	0	0	0	0.0793559
	result.267	0	1	0	0.139723
	result.268	1	0	0	0.114409
	result.269	0	0	0	0.093497
	result.270	1	0	0	0.103409
	result.271	12	9	11	0.570181
	result.272	0	0	1	0.145613
	result.273	0	0	2	0.113144
	result.274	3	5	3	0.205574
	result.275	1	1	1	0.0831615
	result.276	0	2	0	0.0972162
	result.277	4	7	3	0.282006
	result.278	0	2	1	0.127489
	result.279	12	11	12	0.585677
	result.280	11	12	11	0.598443
	result.281	1	0	0	0.100572
	result.282	1	0	0	0.0719724
	result.283	5	6	6	0.358622
	result.284	8	8	4	0.348014
	result.285	0	1	1	0.140856
	result.286	0	0	0	0.0980231
	result.287	0	0	0	0.0895213
	result.288	0	0	0	0.12703
	result.289	0	0	0	0.0904409
	result.290	9	12	11	0.535998
	result.291	10	7	9	0.42446
	result.292	5	11	5	0.315965
	result.293	9	11	11	0.536744
	result.294	0	0	1	0.109199
	result.295	0	2	0	0.137927
	result.296	0	0	0	0.160998
	result.297	0	0	0	0.0839523
	result.298	2	0	2	0.155308
	result.299	0	0	0	0.13009
	result.300	0	1	0	0.070751
	result.301	6	10	7	0.388308
	result.302	4	6	1	0.282572
	result.303	0	1	1	0.106361
	result.304	0	1	1	0.103168
	result.305	0	0	0	0.0882627
	result.306	4	7	4	0.214837
	result.307	0	0	1	0.0873568
	result.308	8	2	4	0.331924
	result.309	0	2.5	1	0.100749
	result.310	10	10	11	0.501468
	result.311	10	13	11	0.586973
	result.312	9	9	8	0.458834
	result.313	0	0	0	0.116042
	result.314	0	0	0	0.108306
	result.315	0	1	1	0.116408
	result.316	2	0	0	0.116132
	result.317	4	2	3	0.193541
	result.318	1	0	0	0.0827155
	result.319	8	8	9	0.508987
	result.320	10	9	13	0.57359
	result.321	0	0	0	0.0767254
	result.322	1	0	2	0.125223
	result.323	1	0	1	0.112285
	result.324	0	0	0	0.110183
	result.325	3	3	0	0.134393
	result.326	5	8	5	0.298725
	result.327	6	6	5	0.258529
	result.328	0	0	0	0.104495
	result.329	0	1.5	0	0.149981
	result.330	11	10	12	0.550238
	result.331	0	0	0.5	0.096496
	result.332	2	0	0	0.118148
	result.333	8	9	9	0.543963
	result.334	6	5	3	0.289086
	result.335	9	7	10	0.425856
	result.336	2	0	0	0.113174
	result.337	0	0	1	0.118124
	result.338	0	1	0	0.126161
	result.339	9	6	9	0.545544
	result.340	0	0	0	0.124154
	result.341	0	1	0	0.0943326
	result.342	5	1	2	0.236367
	result.343	0	1	0	0.0800258
	result.344	10	11	10	0.455074
	result.345	4	6	5	0.331225
	result.346	0	1	1	0.136864
	result.347	8	10	9	0.490958
	result.348	1	1	1	0.128397
	result.349	1	0	0	0.0769517
	result.350	0	1	0	0.14129
	result.351	0	0	0	0.0857143
	result.352	1	0	2	0.121599
	result.353	0	0	0	0.0654644
	result.354	2	0	0	0.103361
	result.355	4	4	4	0.236763
	result.356	0	0	0	0.147178
	result.357	1	0	2	0.174745
	result.358	8	9	10	0.475
	result.359	9	7	10	0.526322
	result.360	0	1	0	0.0915844
	result.361	8	10	5	0.339785
	result.362	0	0	0	0.0659549
	result.363	2	0	0	0.123791
	result.364	5	9	4	0.245218
	result.365	4	0	0	0.13815
	result.366	11	13	12	0.582577
	result.367	0	1	0	0.111327
	result.368	7	7	10	0.486406
	result.369	6	3	2	0.182434
	result.370	0	0	1	0.0887451
	result.372	11	11	11	0.537957
	result.373	9.5	10	10	0.495026
	result.374	0	0	0	0.10193
	result.375	11	13	13	0.561838
	result.376	0	1	0	0.0860496
	result.377	0	1	0	0.106175
	result.378	5	7	6	0.342177
	result.379	5	10	5.5	0.273902
	result.380	0	0	0	0.125844
	result.381	0	0	1	0.139092
	result.382	1	0	0	0.0907301
	result.383	0	0	0	0.103178
	result.384	1	0	1	0.109353
	result.385	3	0	0	0.0991624
	result.386	2	0	1	0.092176
	result.387	0	1	1	0.242186
	result.388	2	0	0	0.129581
	result.389	0	2	1	0.135356
	result.390	0	0	1	0.0914777
	result.391	0	0	0	0.0925926
	result.392	4	2	0	0.235191
	result.393	0	0	0	0.136676
	result.394	0	2	0	0.156958
	result.395	6.5	6	6	0.401332
	result.396	3	2	1	0.246106
	result.397	3	0	0	0.0978224
	result.398	0	0	0	0.0744865
	result.399	0	0	0	0.108697
	result.400	0	1	0.5	0.0990152
	result.401	7	6	7	0.394221
	result.402	10	11	10	0.577688
	result.403	0	3	0	0.152552
	result.404	0	0	0	0.115174
	result.405	1	0	0	0.103841
	result.406	7	7	5	0.402177
	result.407	6	5	5	0.27456
	result.408	8	11	10	0.438997
	result.409	4	7	3	0.348269
	result.410	0	0	0	0.0873057
	result.411	0	0	0	0.116247
	result.412	0	1	0	0.144962
	result.413	3	0	0	0.0985608
	result.414	8	7	7	0.50613
	result.415	6	9	7	0.461686
	result.416	2	0	1	0.13752
	result.417	0	0	0	0.0993336
	result.418	0	0	2	0.115048
	result.419	8.5	10	8	0.503677
	result.420	0	0	1	0.111392
	result.421	9	13	11	0.565806
	result.422	0	0	0	0.0875476
	result.423	11	10	11	0.625459
	result.424	8	9	9	0.492197
	result.425	0	0	0	0.096839
	result.426	0	1	0	0.0972905
	result.427	4	5	3	0.235202
	result.428	0	0	0	0.0950519
	result.429	0	0	0	0.137663
	result.430	9	12	11	0.501826
	result.431	5	5	3	0.239208
	result.432	0	2	0	0.132074
	result.433	1	1	1	0.204369
	result.434	0	0	0	0.103625
	result.435	8	3	5	0.485107
	result.436	0	0	1	0.0955781
	result.437	0	0	1	0.136395
	result.438	10	12	10	0.498743
	result.439	0	3	0	0.138986
	result.440	0.5	0	0	0.0827509
	result.441	11	11	10	0.534477
	result.442	2	0	0	0.1131
	result.443	0	3	0	0.116455
	result.444	3	0	0	0.115422
	result.445	10	12	12	0.554035
	result.446	5	7	2	0.316577
	result.447	0	1	0	0.0927151
	result.448	1	1	3	0.151163
	result.449	0	0	0	0.0850795
	result.450	1	1	0	0.10839
	result.451	11	10	12	0.598474
	result.452	0	0	0	0.103154
	result.453	0	0	0	0.0812595
	result.454	7	9	7	0.362583
	result.455	2	1	1	0.229346
	result.456	10	8	8	0.565748
	result.457	0	1	0	0.112355
	result.458	1	0	0	0.10969
	result.459	0	0	0	0.0953221
	result.460	0	1	0	0.0916494
	result.461	7	8	7	0.420048
	result.462	0	0	0	0.125712
	result.463	2	0	1	0.0976109
	result.464	0	0	1	0.100124
	result.465	0	2	0	0.109357
	result.466	0	0	0	0.0639524
	result.467	0	1	0	0.0915427
	result.468	10	10	10	0.448385
	result.469	8	7	7	0.518057
	result.470	8	11	11	0.589222
	result.471	0	0	0	0.105503
	result.472	0	0	1	0.094401
	result.473	9	7	8	0.500797
	result.474	9	9	11	0.549718
	result.475	6	7	6	0.274501
	result.476	0.5	0	0	0.107921
	result.477	1	0	0	0.0811377
	result.478	7	9	7	0.384624
	result.479	0	0	0	0.128566
	result.480	1	0	1	0.117512
	result.481	12	10	11	0.613154
	result.482	0	0	1	0.315217
	result.483	8	11	11	0.457491
	result.484	9	8	5	0.430194
	result.485	7	10	9	0.455471
	result.486	11	13	11	0.504216
	result.487	7	6	6	0.392122
	result.488	0	0	0	0.109622
	result.489	1	1	0	0.128262
	result.490	8	5	9	0.48162
	result.491	10	11	12	0.593814
	result.492	0	0	2	0.125806
	result.493	0	0	0	0.0837965
	result.494	3.5	5	0	0.146051
	result.495	0	0	0	0.0787261
	result.496	5	3	3	0.245076
	result.497	7	4	5	0.386469
	result.498	8	7	7	0.490216
	result.499	0	0	0	0.0733413
	result.500	0	1	0	0.113864
Randomization 3	run	South_Asia to Africa	South_Asia to East_Asia	South_Asia to Europe	Proportion of time spent in South_Asia
	result.1	9	8	10	0.52598
	result.2	2	1	0	0.130719
	result.3	2	2	0	0.201767
	result.4	0	0	1	0.0918678
	result.5	0	0	0	0.0957103
	result.6	0	0	0	0.119896
	result.7	0	0	0	0.111538
	result.8	1	1	0	0.0978474
	result.9	0	0	0	0.106104
	result.10	0	0	0	0.102363
	result.11	1	0	0	0.115618
	result.12	0	0	0	0.104209
	result.13	9	7.5	11	0.458361
	result.14	1	0	0	0.135847
	result.15	0	0	0	0.139594
	result.16	12	9	12	0.549491
	result.17	0	0	0	0.138188
	result.18	1	0	0	0.0970114
	result.19	1	0	0	0.201282
	result.20	0	0	0	0.118499
	result.21	0	0	0	0.0915531
	result.22	0	0	1	0.135197
	result.23	0	0	0	0.147171
	result.24	0	0	1	0.0916389
	result.25	12	11	12.5	0.644743
	result.26	0	0	0	0.132191
	result.27	0	1	0	0.116827
	result.28	9	11	11	0.5034
	result.29	3	1	1	0.345535
	result.30	11	10	9	0.604405
	result.31	0	0	1	0.110235
	result.32	0	0	0	0.299263
	result.33	2	1	0	0.14797
	result.34	0	0	1	0.140267
	result.35	0	0	0	0.121293
	result.36	0	0	0	0.119188
	result.37	0	0	0	0.126995
	result.38	0	0	0	0.0820859
	result.39	0	0	0	0.0944077
	result.40	0	0	0	0.0865869
	result.41	0	2	0	0.134703
	result.42	12	12	12	0.659713
	result.43	1	0	2	0.115063
	result.44	0	0	0	0.107798
	result.45	0	0	0	0.1237
	result.46	0	0	0	0.0924593
	result.47	3	1	0	0.202067
	result.48	0	1	0	0.13616
	result.49	12	11	12	0.618786
	result.50	0	0	0	0.126473
	result.51	0	0	0	0.0770951
	result.52	11	10	10	0.604226
	result.53	0	0	0	0.0980102
	result.54	12	12	12	0.647144
	result.55	8	5	8	0.441275
	result.56	0	0	0	0.12661
	result.57	0	0	0	0.130756
	result.58	1	0	1	0.205368
	result.59	12	10	13	0.625692
	result.60	6	6	6	0.381464
	result.61	0	0	0	0.141487
	result.62	0	0	0	0.111751
	result.63	11	10	10	0.546179
	result.64	1	0	0	0.108732
	result.65	12	11	13	0.611874
	result.66	9	6	10	0.569685
	result.67	0	0	0	0.116504
	result.68	0	2	1	0.195743
	result.69	12	9	12	0.63285
	result.70	1	0	0	0.135331
	result.71	12.5	11	12	0.644647
	result.72	0	0	0	0.207094
	result.73	0	0	1	0.145979
	result.74	13	10	13	0.624358
	result.75	0	2	0	0.140454
	result.76	7	3	9	0.411145
	result.77	0	0	0	0.0996538
	result.78	11	11	9.5	0.620259
	result.79	1	0	0	0.104908
	result.80	0	0	0	0.120705
	result.81	0	0	0	0.137802
	result.82	2	2	1	0.29013
	result.83	0	0	0	0.114637
	result.84	0	0	0	0.0969176
	result.85	10	9	9	0.554517
	result.86	12	12	13	0.627976
	result.87	0	0	0	0.0759912
	result.88	0	2	0	0.0989372
	result.89	1	0	1	0.161205
	result.90	0	0	0	0.114528
	result.91	10	9	9	0.538665
	result.92	0	0	0	0.101629
	result.93	8	5	10	0.444819
	result.94	0	2	0	0.129215
	result.95	1	0	0	0.130499
	result.96	0	0	0	0.0947388
	result.97	0	0	0	0.114818
	result.98	12	8	12	0.60686
	result.99	1	2	0	0.135482
	result.100	0	0	0	0.10772
	result.101	2	2	1	0.401754
	result.102	0	0	0	0.164518
	result.103	4	0	1	0.152186
	result.104	1	0	0	0.0943805
	result.105	0	1	0	0.116013
	result.106	0	0	0	0.142208
	result.107	0	1	0	0.0550077
	result.108	0	0	0	0.0849121
	result.109	9	8	10	0.502841
	result.110	1	0	0	0.1108
	result.111	3	1	2	0.41458
	result.112	10	9	9	0.532176
	result.113	10	10	12	0.577097
	result.114	0	0	0	0.128156
	result.115	0	0	1	0.106084
	result.116	11	12	10	0.633203
	result.117	0	0	0	0.106596
	result.118	7	5	7	0.546691
	result.119	0	0	0	0.121481
	result.120	1	0	0	0.133349
	result.121	11	7	9	0.542068
	result.122	0	0	0	0.0932331
	result.123	1	0	0	0.138183
	result.124	13	10	13	0.634683
	result.125	0	0	1	0.108433
	result.126	11	7	11	0.594383
	result.127	12	10	13	0.635142
	result.128	0	0	0	0.1311
	result.129	3	3	3	0.460117
	result.130	1	1	1	0.19561
	result.131	1	1	0	0.131309
	result.132	2	3	2	0.315667
	result.133	11	11	11	0.641389
	result.134	11	8	12	0.595316
	result.135	0	0	1	0.268396
	result.136	0	1	1.5	0.189211
	result.137	0	0	1	0.123434
	result.138	12	10	12	0.618665
	result.139	7	4	8	0.385797
	result.140	12	11	11	0.612136
	result.141	0	1	0	0.115175
	result.142	5	2	6	0.40479
	result.143	9	7	10	0.609228
	result.144	0	0	0	0.107419
	result.145	0	1	0	0.106774
	result.146	0	2	0	0.133871
	result.147	0	0	0	0.103533
	result.148	0	0	0	0.0820307
	result.149	3	0	1	0.167212
	result.150	0	0	0	0.0949233
	result.151	0	0	0	0.125173
	result.152	0	0	0	0.118841
	result.153	0	0	0	0.107143
	result.154	0	0	0	0.0837329
	result.155	0	0	0	0.0986289
	result.156	1	1	1	0.177285
	result.157	10	5	9	0.508763
	result.158	0	0	0	0.126009
	result.159	12	11	12	0.640477
	result.160	1	2	0	0.216313
	result.161	12	11	12	0.618646
	result.162	1	1	0	0.173028
	result.163	3	0	1	0.186809
	result.164	0	0	0	0.123834
	result.165	10	8	11	0.620583
	result.166	5	2	4	0.449229
	result.167	0	1	0	0.127214
	result.168	9	9	11	0.527291
	result.169	0	0	0	0.0624917
	result.170	1	0	0	0.113145
	result.171	0	0	1	0.0850442
	result.172	0	2	0	0.13417
	result.173	1	0	0	0.109015
	result.174	1	1	0	0.20409
	result.175	13	11	13	0.617751
	result.176	0	0	0	0.127569
	result.177	0	2	1	0.251007
	result.178	1	1	0	0.132222
	result.179	0	2	0	0.162951
	result.180	1	0	0	0.0960524
	result.181	0	0	0	0.0860446
	result.182	0	0	0	0.117424
	result.183	0	0	0	0.0988596
	result.184	1	2	0	0.108994
	result.185	1	0	0	0.135543
	result.186	0	0	0	0.16253
	result.187	0	0	0	0.123876
	result.188	12	9	11	0.584139
	result.189	12	9	11	0.648335
	result.190	11	8	10	0.642964
	result.191	1	0	0	0.10044
	result.192	0	1	0	0.125976
	result.193	1	1	0	0.233421
	result.194	11	11	12	0.662255
	result.195	1	0	1	0.213839
	result.196	0	2	1	0.132748
	result.197	1	1	0	0.149406
	result.198	0	0	0	0.0883831
	result.199	12	9	12	0.654315
	result.200	0	1	0	0.0840679
	result.201	11	11	12	0.589549
	result.202	10	5	10	0.573628
	result.203	12	11	12	0.625773
	result.204	11	10	12	0.629054
	result.205	1	0	0	0.130063
	result.206	6	1	7	0.430429
	result.207	2	0	0	0.1789
	result.208	2	0	0	0.1282
	result.209	11	10	13	0.623321
	result.210	0	0	0	0.108654
	result.211	10	7	8	0.572151
	result.212	0	0	0	0.136198
	result.213	0	0	0	0.171703
	result.214	6	2	6	0.438036
	result.215	1	1	1	0.142046
	result.216	0	0	0	0.122245
	result.217	3	4	2	0.187052
	result.218	0	0	0	0.129562
	result.219	7	7	6	0.370644
	result.220	0	0	0	0.0873036
	result.221	2	1	1	0.25292
	result.222	13	12	12	0.648636
	result.223	1	0	0	0.0910373
	result.224	1	1	0	0.114343
	result.225	0	0	1	0.0937287
	result.226	0	1	2	0.123719
	result.227	11	10	12	0.598959
	result.228	12	8	12	0.632771
	result.229	2	0	0	0.144471
	result.230	1	0	0	0.173128
	result.231	1	0	0	0.128992
	result.232	0	0	0	0.129396
	result.233	11	7	12	0.554077
	result.234	0	0	0	0.0997267
	result.235	1	0	2	0.166148
	result.236	11	8	12	0.496821
	result.237	0	0	0	0.116045
	result.238	11	10	11	0.635918
	result.239	0	0	0	0.0798826
	result.240	7	5	8	0.388076
	result.241	12	10	12	0.620282
	result.242	12	10	12	0.611469
	result.243	8	12	6	0.427783
	result.244	0	0	1	0.115356
	result.245	0	0	0	0.150118
	result.246	12	8	11	0.646242
	result.247	0	0	0	0.106836
	result.248	0	0	0	0.0985322
	result.249	1	0	0	0.165636
	result.250	12	9	11	0.674592
	result.251	0.5	0	0	0.145193
	result.252	1	4	2	0.371262
	result.253	1	1	0	0.0988199
	result.254	0	0	0	0.118685
	result.255	12	13	13	0.64401
	result.256	0	0	0	0.134625
	result.257	1	1	0	0.160169
	result.258	12	9	13	0.607598
	result.259	13	11	13	0.64575
	result.260	10	6	12	0.425248
	result.261	0	0	0	0.124036
	result.262	0	2	0	0.137023
	result.263	0	0	1	0.0963752
	result.264	0	0	0	0.144801
	result.265	0	0	0	0.123783
	result.266	10	10	10	0.536654
	result.267	9	7	8	0.624171
	result.268	11	8	11	0.493701
	result.269	2	1	0	0.206314
	result.270	1	1	0	0.107466
	result.271	2	0	0	0.159122
	result.272	13	13	13	0.656495
	result.273	0	0	0	0.0716683
	result.274	0	1	0	0.122443
	result.275	0	1	0	0.116837
	result.276	2	0	2	0.151202
	result.277	1	0	0	0.196141
	result.278	0	0	0	0.0825633
	result.279	1	1	0	0.196096
	result.280	0	0.5	1	0.126683
	result.281	9	8	10	0.510234
	result.282	12	11	13	0.637282
	result.283	0	0	1	0.112536
	result.284	1	0	0	0.102616
	result.285	11	12	12	0.599358
	result.286	4	5	2	0.185336
	result.287	0	0	0	0.0592521
	result.288	0	0	1	0.0881701
	result.289	0	0	0	0.0757487
	result.290	8	8	10	0.457769
	result.291	12	10	13	0.556794
	result.292	0	0	0	0.0981071
	result.293	0	1	0	0.133591
	result.294	10	7	9	0.45855
	result.295	0	1	0	0.184316
	result.296	0	0	0	0.126608
	result.297	12	10	12	0.608815
	result.298	10	8	11	0.510511
	result.299	1	0	0	0.0859359
	result.300	12	8	11	0.641103
	result.301	0	0	0	0.164413
	result.302	1	0	0	0.0841212
	result.303	0	0	0	0.15226
	result.304	11	7	12	0.550534
	result.305	13	10	13	0.667672
	result.306	0	0	0	0.137095
	result.307	11	11	11	0.615764
	result.308	12	8	11	0.617604
	result.309	0	0	0	0.132412
	result.310	12	10	11	0.62494
	result.311	0	0	1	0.0714609
	result.312	0	0	0	0.0935445
	result.313	12	11	13	0.587076
	result.314	1	1	0	0.199477
	result.315	11	11	11	0.616805
	result.316	0	1	0	0.112482
	result.317	13	10	12	0.626333
	result.318	1	0	0	0.108963
	result.319	11	8	12	0.624024
	result.320	0	2	1	0.160162
	result.321	1	1	0	0.216326
	result.322	12	12	13	0.625616
	result.323	0	1	0	0.0991315
	result.324	12	11	13	0.640751
	result.325	0	0	0	0.111718
	result.326	3	2	5	0.220298
	result.327	0	0	0	0.129276
	result.328	9.5	7	12	0.475511
	result.329	0	0	1	0.171038
	result.330	0	0	1	0.110365
	result.331	0	0	0	0.102921
	result.332	0	1	0	0.161855
	result.333	12	11	12	0.64438
	result.334	0	0	0	0.0874247
	result.335	0	2	1	0.190073
	result.336	10	9	11	0.577664
	result.337	12	10	12	0.573413
	result.338	12	9	12	0.667491
	result.339	12	10	12	0.623182
	result.340	0	1	0	0.149083
	result.341	0	0	0	0.10205
	result.342	12	9	12	0.603595
	result.343	0	0	1	0.120707
	result.344	12	7	13	0.592308
	result.345	0	0	0	0.0965769
	result.346	0	0	0	0.0616659
	result.347	1	0	0	0.130193
	result.348	0	0	0	0.125106
	result.349	11	11	12	0.614686
	result.350	11	8	10	0.530303
	result.351	5	1	1	0.331835
	result.352	0	0	0	0.121754
	result.353	11	12	11	0.557674
	result.354	1	0	1	0.121006
	result.355	0	0	0	0.0771863
	result.356	1	0	0	0.116476
	result.357	3	1	1	0.159075
	result.358	1	0	1	0.140859
	result.359	0	0	0	0.163676
	result.360	10	9	10	0.613269
	result.361	0	0	0	0.121597
	result.362	12	8	11	0.624683
	result.363	0	0	0	0.0956088
	result.364	1	1	0	0.127499
	result.365	0	0	0	0.137867
	result.366	9	11	12	0.558992
	result.367	0	0	0	0.149121
	result.368	0	0	0	0.0953125
	result.369	0	0	0	0.0757977
	result.370	0	0	1	0.131759
	result.371	10	11	12	0.552903
	result.372	0	0	0	0.0976471
	result.373	0	0	0	0.112032
	result.374	1.5	1	2	0.353477
	result.375	0	0	1	0.219576
	result.376	0	1	2	0.134949
	result.377	0	0	1	0.112791
	result.378	0	0	1	0.134989
	result.379	0	0	0	0.187917
	result.380	13	10	12	0.649326
	result.381	0	0	0	0.107649
	result.382	1	1	0	0.156094
	result.383	10	8	8	0.540753
	result.384	0	0	0	0.123883
	result.385	9	6	11	0.45448
	result.386	1	1.5	0	0.164422
	result.387	0	1	0	0.11473
	result.388	1	0	0	0.104929
	result.389	1	0	0	0.102027
	result.390	0	0	0	0.182671
	result.391	0	1	1	0.0977088
	result.392	2	1	0	0.253312
	result.393	11	8	11	0.562226
	result.394	0	0	0	0.100398
	result.395	0	0	0	0.105587
	result.396	0	0	0	0.128087
	result.397	0	2	1	0.155972
	result.398	0	1	2	0.108917
	result.399	0	0	0	0.0866101
	result.400	0	1	0	0.111407
	result.401	9	6	10	0.469145
	result.402	0	0	0	0.0885917
	result.403	0	0	0	0.160419
	result.404	2	5	0	0.265985
	result.405	10	6	10	0.591189
	result.406	2	2	0	0.179315
	result.407	1	0	1	0.0980817
	result.408	1	1	0	0.128653
	result.409	11	10	11	0.55607
	result.410	5	2	5	0.324775
	result.411	12	11	12	0.609932
	result.412	0	0.5	0	0.128422
	result.413	10	10	11	0.584659
	result.414	0	0	0	0.163153
	result.415	12	12	11.5	0.670171
	result.416	0	0	0	0.124079
	result.417	2	0	0	0.123537
	result.418	12	10	11	0.629756
	result.419	0	0	0	0.123993
	result.420	0	0	0	0.104421
	result.421	0	0	0	0.124477
	result.422	1	0	0	0.142646
	result.423	1	0	0	0.250572
	result.424	0	0	0	0.1
	result.425	1	2	0	0.185613
	result.426	0	1	0	0.095608
	result.427	0	0	0	0.132504
	result.428	11	11	10	0.635081
	result.429	1	0	0	0.117702
	result.430	2	0	0	0.209953
	result.431	1	0	0	0.101276
	result.432	0	0	1	0.215642
	result.433	0	2	0	0.126772
	result.434	2	0	0	0.140262
	result.435	0	0	0	0.14443
	result.436	0	0	0	0.121571
	result.437	0	1	0	0.113826
	result.438	0	1	1	0.117721
	result.439	0	1	0	0.134171
	result.440	0	0	0	0.105916
	result.441	12	9	12	0.601749
	result.442	11	10	10	0.602455
	result.443	3	4	1	0.16501
	result.444	13	12	12	0.642653
	result.445	12	8.5	11	0.590358
	result.446	1	0	0	0.0779206
	result.448	1	0	1	0.168899
	result.449	0	0	0	0.108115
	result.450	12	11	12	0.641915
	result.451	10	8	12	0.477555
	result.452	0	0	1	0.112971
	result.453	11	6	13	0.528648
	result.454	2	1	0	0.224271
	result.455	12	11	10	0.588971
	result.456	4	5	3	0.284977
	result.457	0	0	0	0.113051
	result.458	0	0	0	0.170104
	result.459	1	0	0	0.0929842
	result.460	2	0	1	0.219238
	result.461	12	9	12	0.563818
	result.462	0	0	0	0.126325
	result.463	1	0	0	0.111323
	result.464	0	0	0	0.174195
	result.465	0	0	0	0.0875617
	result.466	1	0	0	0.125295
	result.467	9	10	8	0.461015
	result.468	0	0	0	0.123805
	result.469	12	9	13	0.671882
	result.470	11	10	10	0.566349
	result.471	3	1	2	0.314887
	result.472	1	0	0	0.113176
	result.473	0	0	0	0.084604
	result.474	1	0	1	0.123492
	result.475	12	8	9	0.612034
	result.476	1	0	0	0.113884
	result.477	1	1	1	0.109534
	result.478	2	0	1	0.150476
	result.479	0	0	1	0.0957711
	result.480	0	1	0	0.112274
	result.481	13	7	13	0.667353
	result.482	0	0	0	0.0872636
	result.483	3	0	2	0.148198
	result.484	12	10	11	0.615345
	result.485	0	0	0	0.0843166
	result.486	0	1	0	0.105712
	result.487	9	7	8	0.432403
	result.488	12	9	12	0.600472
	result.489	1	0	0	0.128329
	result.490	0	0	1	0.111157
	result.491	2	0	1	0.121476
	result.492	6	4	9	0.392523
	result.493	0	0	0	0.116451
	result.494	0	0	0	0.137523
	result.495	0.5	0	1	0.128895
	result.496	9	6	8	0.49801
	result.497	0	0	0	0.114956
	result.498	11	11	11	0.613215
	result.499	0	0	0	0.117295
	result.500	4	5	2	0.382191
Randomization 4	run	South_Asia to Africa	South_Asia to East_Asia	South_Asia to Europe	Proportion of time spent in South_Asia
	result.1	0	0	1	0.137117
	result.2	0	0	0	0.107692
	result.3	0	0	0	0.10543
	result.4	0	0	2	0.113492
	result.5	1	1	1	0.300499
	result.6	10	5	7	0.362419
	result.7	10	8	9	0.466207
	result.8	0	0	0	0.205298
	result.9	7	3	7	0.304217
	result.10	1	1	2	0.299906
	result.11	0	0	0	0.144514
	result.12	0	0	0	0.186379
	result.13	10	10	10	0.585403
	result.14	0	0	0	0.131094
	result.15	0	4	1	0.198784
	result.16	0	0	0	0.118178
	result.17	0	2	1	0.133286
	result.18	0	0	0	0.10183
	result.19	11	11	8	0.50679
	result.20	0	2	0	0.237529
	result.21	0	1	0	0.141276
	result.22	12	13	12	0.605973
	result.23	0	0	0	0.115332
	result.24	0	0	0	0.0988985
	result.25	0	0	0	0.170169
	result.26	2	0	3	0.179982
	result.27	0	1	0	0.12036
	result.28	0	0	0	0.128397
	result.29	11	13	12.5	0.568149
	result.30	11	11	11	0.502239
	result.31	0	4	2	0.159822
	result.32	0	0	1	0.106076
	result.33	0	1	1	0.155654
	result.34	10	5	5	0.35593
	result.35	0	0	0	0.132276
	result.36	0	3	4	0.17607
	result.37	0	1	0	0.100751
	result.38	1	0	0	0.0674633
	result.39	10	11	9	0.644783
	result.40	0	0	1	0.119234
	result.41	0	1	1	0.170062
	result.42	11	11	10	0.639079
	result.43	2	2	2	0.337287
	result.44	0	0	2	0.195862
	result.45	0	0	1	0.164295
	result.46	11	8	9	0.573323
	result.47	0	0	0	0.103779
	result.48	0	1	0	0.128558
	result.49	0	2	2	0.17514
	result.50	0	0	0	0.160968
	result.51	0	1	1	0.183748
	result.52	0	0	2	0.198187
	result.53	1	3	1	0.266511
	result.54	1	0	0	0.142791
	result.55	10	7	12	0.633224
	result.56	0	3	1	0.165768
	result.57	11	11	11	0.638941
	result.58	2	2	2	0.206654
	result.59	2	1	1	0.268471
	result.60	0	0	1	0.114536
	result.61	10	11	8	0.516805
	result.62	0	0	2	0.146207
	result.63	0	0	1	0.179747
	result.64	1	1	4	0.235791
	result.65	0	1	1	0.127236
	result.66	0	2	0	0.126523
	result.67	0	2	1	0.134592
	result.68	10	6	9	0.485659
	result.69	0	2	3	0.231654
	result.70	0	3	1	0.173658
	result.71	9	11	10	0.546237
	result.72	0	0	0	0.0968339
	result.73	0	0	1	0.152157
	result.74	1	0	1	0.116514
	result.75	0	1	1	0.0944395
	result.76	10	8	11	0.550692
	result.77	0	2	0	0.13148
	result.78	0	0	0	0.108453
	result.79	0	0	0	0.101796
	result.80	0	1	0	0.0950371
	result.81	0	1	0	0.177207
	result.82	0	0	0	0.0900047
	result.83	0	0	0	0.12813
	result.84	0	1	0	0.0823386
	result.85	11	13	13	0.631068
	result.86	0	1	1	0.165713
	result.87	0	0	0	0.139599
	result.88	10	10	11	0.506807
	result.89	11	11	11.5	0.676629
	result.90	0	1	2	0.13964
	result.91	9	8	6	0.421296
	result.92	1	0	0	0.212925
	result.93	11	10	10	0.580396
	result.94	0	1	0	0.192564
	result.95	6	4	1	0.278331
	result.96	1	2	0	0.140415
	result.97	0	0	0	0.101745
	result.98	10	11	11	0.633753
	result.99	0	2	0	0.195876
	result.100	0	1	2	0.15747
	result.101	0	1	0	0.113125
	result.102	0	3.5	0	0.160176
	result.103	0	5	4	0.246595
	result.104	3	5	9	0.332242
	result.105	0	1	0	0.179963
	result.106	10	9.5	9	0.578265
	result.107	0	0	2	0.0931129
	result.108	0	2	1	0.121123
	result.109	0	0	0	0.0952009
	result.110	8	8	4.5	0.311618
	result.111	0	1	1	0.123552
	result.112	0	1	0	0.154641
	result.113	0	0	0	0.0857276
	result.114	2	1	2	0.289587
	result.115	0	1	2	0.189583
	result.116	0	1	0	0.180659
	result.117	11	11	12	0.596783
	result.118	0	2	0	0.192558
	result.119	1	0	1	0.15705
	result.120	0	1	0	0.139441
	result.121	0	1	0	0.166848
	result.122	0	0	0	0.0755792
	result.123	3	2	7	0.32376
	result.124	11	13	10	0.634338
	result.125	0	0	0	0.10868
	result.126	2	2	2	0.184344
	result.127	0	2	4	0.216171
	result.128	0	0	1	0.128941
	result.129	0	0	0	0.108875
	result.130	0	0	0	0.102275
	result.131	0	3	1	0.224922
	result.132	11	11	10	0.60238
	result.133	11	8	12	0.538509
	result.134	12	12	10	0.58273
	result.135	0	1	2	0.156142
	result.136	11	11	11	0.645739
	result.137	1	1	1	0.301456
	result.138	2	0	4	0.214515
	result.139	12	9	8	0.58159
	result.140	0	0	0	0.0977657
	result.141	11	8	9	0.440066
	result.142	0	2	1	0.110357
	result.143	0	0	1	0.215301
	result.144	0	1	0	0.123968
	result.145	0	0	0	0.0957694
	result.146	0	1	0	0.193162
	result.147	11	11	9	0.548557
	result.148	0	1	0	0.175505
	result.149	0	0	0	0.0965863
	result.150	0	0	0	0.131643
	result.151	7	7	7	0.553262
	result.152	0	1	1	0.156703
	result.153	0	2	2	0.168255
	result.154	0	0	1	0.221976
	result.155	0	0	1	0.13956
	result.156	11	10.5	10	0.400748
	result.157	1	4	4	0.356047
	result.158	0	0	0	0.0833948
	result.159	0	0	1	0.229928
	result.160	0	0	0	0.142002
	result.161	0	0	0	0.156863
	result.162	0	0	1	0.14273
	result.163	0	0	0	0.125113
	result.164	12	11	12	0.619116
	result.165	0	0	0	0.113109
	result.166	10	10	7	0.465215
	result.167	11.5	11	11	0.643379
	result.168	1	1	2	0.144471
	result.169	0	0	0	0.112483
	result.170	0	1	1	0.137175
	result.171	0	0	0	0.134691
	result.172	0	0	2	0.162629
	result.173	0	0	0	0.0996362
	result.174	0	0	0	0.129882
	result.175	0	0	0	0.160219
	result.176	0	0	1	0.1329
	result.177	0	0	0	0.126522
	result.178	0	0	2.5	0.19029
	result.179	0	2	0	0.23887
	result.180	0	0	0	0.108545
	result.181	0	2	1	0.188606
	result.182	10	8	7	0.496055
	result.183	0	0	0	0.104394
	result.184	0	0	0	0.126768
	result.185	2	1	3	0.432424
	result.186	1	0	1	0.100315
	result.187	0	2	1	0.257116
	result.188	2	1	3	0.354669
	result.189	10	12	11	0.602061
	result.190	0	0	0	0.10438
	result.191	0	5	2	0.199129
	result.192	1	1	1	0.105121
	result.193	0	0	1	0.19
	result.194	0	0	0	0.141431
	result.195	2	0	2	0.160206
	result.196	0	0	0	0.0948176
	result.197	0	0	1	0.149866
	result.198	2	0	3	0.193449
	result.199	1	1	2	0.348073
	result.200	1	0	3	0.240453
	result.201	0	0	1	0.0823768
	result.202	0	0	0	0.132353
	result.203	0	0	2	0.0939799
	result.204	2	0	2	0.132041
	result.205	0	0	0	0.12315
	result.206	9	8	6	0.422455
	result.207	10	11	10	0.615331
	result.208	10	8	10	0.495583
	result.209	0	0	1	0.105008
	result.210	0	0	1	0.14001
	result.211	12	11	9	0.55962
	result.212	1	0	3	0.251787
	result.213	1	1	3	0.330185
	result.214	0	0	1	0.127748
	result.215	0	1	1	0.144495
	result.216	0	0	0	0.225196
	result.217	0	1	0	0.186954
	result.218	0	1	1	0.125417
	result.219	1	2	3	0.288874
	result.220	0	0	1	0.154104
	result.221	0	1	0	0.152829
	result.222	9.5	7	6	0.545398
	result.223	0	0	0	0.155008
	result.224	10	10	10	0.634204
	result.225	2	0	2	0.171592
	result.226	3	2	5	0.32193
	result.227	0	1	1	0.100658
	result.228	0	0	0	0.0946729
	result.229	0	1	0	0.170986
	result.230	1	2	1	0.224663
	result.231	0	1	0	0.206763
	result.232	0	0	1	0.216533
	result.233	0	0	0	0.109198
	result.234	0	1	2	0.192315
	result.235	0	0	1	0.115178
	result.236	1	0	2	0.269493
	result.237	0	1	0	0.160426
	result.238	0	0	0	0.087431
	result.239	0	0	0	0.218312
	result.240	0	2	0	0.119548
	result.241	3	0	4	0.188185
	result.242	10	11	10	0.619341
	result.243	1	1	3	0.3467
	result.244	0	1	1	0.137332
	result.245	0	0	0	0.120229
	result.246	0	0	0	0.14477
	result.247	0	1	2	0.214747
	result.248	0	0	0	0.106389
	result.249	0	0	0	0.102496
	result.250	0	0	0	0.168129
	result.251	9	9	8	0.536044
	result.252	0	2	0	0.113538
	result.253	10	9	7	0.467241
	result.254	0	1	1	0.17966
	result.255	0	0	1	0.0877826
	result.256	0	1	0	0.131781
	result.257	1	0	1	0.103098
	result.258	2	1	3	0.358527
	result.259	8	9	7	0.58056
	result.260	10	12	10	0.619796
	result.261	0	2	4	0.183268
	result.262	0	2	0	0.150248
	result.263	7	8	9	0.552765
	result.264	0	0	0	0.106545
	result.265	0	0	0	0.141742
	result.266	0	0	0	0.157786
	result.267	11	8	9	0.569464
	result.268	0	3	2	0.318902
	result.269	0	0	0	0.134623
	result.270	0	0	0	0.089553
	result.271	0	2	0	0.146521
	result.272	0	3	2	0.184743
	result.273	0	0	0	0.125555
	result.274	11	11	12	0.639487
	result.275	0	0	0	0.109189
	result.276	9	7.5	9	0.589956
	result.277	0	1	2	0.21439
	result.278	1	2	5	0.346178
	result.279	0	0	0	0.229195
	result.280	0	0	1	0.132063
	result.281	0	0	0	0.100354
	result.282	0	2	2	0.132544
	result.283	0	1	1	0.155284
	result.284	0	1	0	0.109395
	result.285	0	0	1	0.123132
	result.286	0	0	0	0.112347
	result.287	0	2	0	0.123741
	result.288	0	0	1	0.146031
	result.289	10	8	8	0.596019
	result.290	0	2	0	0.23283
	result.291	0	0	0	0.201069
	result.292	0	0	0	0.127225
	result.293	0	0.5	3	0.187984
	result.294	0	1	3	0.134812
	result.295	0	0	0	0.141824
	result.296	0	0	0	0.142792
	result.297	8.5	8	11	0.545651
	result.298	0	1	0	0.196392
	result.299	9	10	6	0.407985
	result.300	0	0	2	0.149017
	result.301	0	0	2	0.14772
	result.302	0	0	0	0.0812168
	result.303	0	0	0	0.162465
	result.304	0	0	1	0.139458
	result.305	0	1	2	0.118918
	result.306	1	0	1	0.248309
	result.307	10	9	8	0.567546
	result.308	0	1	1	0.243395
	result.309	0	0	0	0.133786
	result.310	10	9	10	0.547989
	result.311	0	4	3	0.286981
	result.312	0	0	0	0.11954
	result.313	0	0	0	0.0990553
	result.314	10	7	8	0.596383
	result.315	0	0	1	0.190226
	result.316	1	2	2	0.239771
	result.317	0	0	1	0.134154
	result.318	0	2	1	0.259537
	result.319	0	1	0	0.137462
	result.320	2	4	0	0.320155
	result.321	0	1	0	0.109839
	result.322	0	0	2	0.120534
	result.323	3	2	7	0.472347
	result.324	0	0	0	0.0846154
	result.325	10	11	9	0.569434
	result.326	0	0	1	0.0947462
	result.327	0	0	1	0.127147
	result.328	0	0	0	0.116915
	result.329	10	10	10	0.555053
	result.330	0	1	0	0.161658
	result.331	0	0	0	0.101193
	result.332	11	11	9	0.481639
	result.333	11	12	9	0.657514
	result.334	10	10	9	0.563034
	result.335	0	0	0	0.136385
	result.336	0	1	0	0.141275
	result.337	0	2	1	0.191985
	result.338	0	0	0	0.098996
	result.339	0	0	1	0.245032
	result.340	0	0	2	0.177522
	result.341	0	0	0	0.112958
	result.342	0	2	0	0.237462
	result.343	10	9	7	0.577569
	result.344	0	4	4	0.369173
	result.345	0	3	3	0.143522
	result.346	0	6	6	0.248719
	result.347	0	1	0	0.101735
	result.348	0	0	2	0.135646
	result.349	10	9	7	0.38108
	result.350	0	0	0	0.172177
	result.351	0	1	0	0.124337
	result.352	2	1	2	0.160511
	result.353	9	9	9	0.529891
	result.354	0	6	4	0.190628
	result.355	0	0	0	0.0964706
	result.356	0	2	3	0.137413
	result.357	0	0	1	0.147575
	result.358	10	11	11	0.661525
	result.359	10	6.5	10	0.589145
	result.360	9	11	6	0.461012
	result.361	2	3	4	0.439305
	result.362	0	1	0	0.147371
	result.363	0	0	0	0.132041
	result.364	0	0	1	0.147425
	result.365	0	0	1	0.0822756
	result.366	1	0	2	0.134134
	result.367	0	1	1	0.205385
	result.368	1	3	6	0.357952
	result.369	0	1	0	0.147532
	result.370	2	3	3	0.330267
	result.371	10	10	7	0.516366
	result.372	0	0	1	0.0975497
	result.373	0	1	1	0.146637
	result.374	11	11	12	0.599078
	result.375	1	0	1	0.13595
	result.376	0	0	1	0.119659
	result.377	0	2	1	0.22626
	result.378	0	0	3	0.127707
	result.379	0	0	0	0.160474
	result.380	10	10	8	0.507941
	result.381	10	10	10	0.568548
	result.382	0	0	0	0.115715
	result.383	10	12	7	0.522519
	result.384	1	2	4	0.327567
	result.385	2	0	2	0.175307
	result.386	10	9	10	0.538891
	result.387	0	0	1	0.128632
	result.388	10	11	7	0.60502
	result.389	0	3	3	0.192779
	result.390	9	10	11	0.533444
	result.391	0	0	2	0.124699
	result.392	0	3	2	0.179502
	result.393	1	0	2	0.126287
	result.394	9	9	8	0.566012
	result.395	0	2	1	0.161108
	result.396	0	0	0	0.174642
	result.397	0	0	0	0.129424
	result.398	0	0	0	0.109078
	result.399	0	0	1	0.105119
	result.400	0	0	0	0.13726
	result.401	0	1	1	0.145831
	result.402	2	0	2	0.14676
	result.403	0	3	6	0.213121
	result.404	2	1	3	0.319299
	result.405	11	11.5	10	0.547456
	result.406	0	0	0	0.100093
	result.407	0	2	1	0.196233
	result.408	0	0	2	0.122842
	result.409	11	10	10	0.611161
	result.410	11	8	11	0.53049
	result.411	0	2	1	0.195315
	result.412	2	3	2	0.220659
	result.413	0	3	0	0.170828
	result.414	0	1	2	0.143511
	result.415	1	0	1	0.14567
	result.416	9	8	7.5	0.528905
	result.417	0	1	1	0.120949
	result.418	0	2	2	0.17175
	result.419	0	0	0	0.124649
	result.420	0	1	0	0.136779
	result.421	0	0	0	0.115855
	result.422	0	1	2	0.206303
	result.423	11	8	8	0.431902
	result.424	7	1	6	0.295906
	result.425	1	0	1	0.108802
	result.426	0	0	1	0.179128
	result.427	0	0	2	0.156924
	result.428	0	0	0	0.115642
	result.429	0	1	2	0.100727
	result.430	0	3	3	0.137811
	result.431	11	11	11	0.616733
	result.432	11	12	11	0.627599
	result.433	10	9.5	11	0.556655
	result.434	0	0	0	0.133865
	result.435	0	1	0	0.156582
	result.436	0	1	1	0.110637
	result.437	0	2	1	0.201994
	result.438	10	7	9	0.463752
	result.439	0	0	0	0.122935
	result.440	11	9	7	0.458528
	result.441	10	11	10	0.628364
	result.442	0	0	0	0.120302
	result.443	0	1	0	0.203426
	result.444	0	1	0	0.13075
	result.445	0	0	0	0.191549
	result.446	0	0	1	0.151006
	result.447	0	1	1	0.121418
	result.448	0	1	0	0.133301
	result.449	11	10	11	0.621988
	result.450	0	0	0	0.140345
	result.451	1	1	3	0.282336
	result.452	2	6.5	6	0.385892
	result.453	0	0	0	0.115164
	result.454	11	12	11	0.640498
	result.455	0	1	3	0.303699
	result.456	0	0	0	0.215852
	result.457	0	0	0	0.149026
	result.458	10	10	11	0.619246
	result.459	10	9	9	0.539096
	result.460	10	7	9	0.543767
	result.461	0	3	5	0.198268
	result.462	0	0	1	0.109041
	result.463	0	0	2	0.124721
	result.464	1	2	4	0.287188
	result.465	0	2	3	0.221025
	result.466	1	3	1	0.264849
	result.467	11	12	12	0.606092
	result.468	2	0	3	0.243902
	result.469	2	2	4	0.333957
	result.470	0	0	1	0.108872
	result.471	0	1	1	0.152698
	result.472	0	0	1	0.0954156
	result.473	0	0	1	0.123576
	result.474	0	0	0	0.171939
	result.475	11	12	12	0.527216
	result.476	10	12	9	0.620508
	result.477	0	0	1	0.111918
	result.478	0	0	0	0.218883
	result.479	1	0	4	0.325511
	result.480	1	1	1	0.154333
	result.481	0	0	1	0.121778
	result.482	0	1	0	0.126852
	result.483	0	1	0	0.0904164
	result.484	0	0	0	0.165733
	result.485	0	1	1	0.0922553
	result.486	0	0	0	0.105009
	result.487	0	1	2	0.121267
	result.488	0	0	0	0.125389
	result.489	1	2	3	0.278762
	result.490	12	10	12	0.586325
	result.491	0	0	0	0.268037
	result.492	0	2	0	0.138277
	result.493	2	0	3	0.204633
	result.494	0	0	2	0.10531
	result.495	0	1	0	0.0951692
	result.496	1	0	1	0.187551
	result.497	0	0	0	0.116705
[truncated: 3,002 more rows]
